# Supplementary material for: Cost-Effectiveness Analysis of Six Strategies to Treat Recurrent Clostridium difficile Infection
Source: PLoS One. 2016 Feb 22;11(2):e0149521. doi: 10.1371/journal.pone.0149521 (PMC4769325; doi:10.1371/journal.pone.0149521)
Supplement: S1 File — (TREX) [file pone.0149521.s001.trex]

<?xml version="1.0" encoding="ASCII"?>
<xmi:XMI xmi:version="2.0" xmlns:xmi="http://www.omg.org/XMI" xmlns:xsi="http://www.w3.org/2001/XMLSchema-instance" xmlns:notation="http://www.eclipse.org/gmf/runtime/1.0.2/notation" xmlns:tree="http://www.treeage.com/modeldefs/tree">
  <tree:Tree xmi:id="_wO45AMIJEeWwxLvAA_XsHA">
    <Node xmi:id="_wO45AcIJEeWwxLvAA_XsHA" NameID="Node1" Label="First recurrence" NodeType="DecisionNode">
      <Definition xmi:id="_wO45AsIJEeWwxLvAA_XsHA" Variable="pAllCauseDeath" Value="0.017" Comment=""/>
      <Definition xmi:id="_wO45A8IJEeWwxLvAA_XsHA" Variable="uDead" Value="0" Comment=""/>
      <Definition xmi:id="_wO45BMIJEeWwxLvAA_XsHA" Variable="cHosp" Value="16800" Comment=""/>
      <Definition xmi:id="_wO45BcIJEeWwxLvAB-XsHA" Variable="cVanco6wk" Value="505" Comment=""/>
      <Definition xmi:id="_wO45BsIJEeWwxLvAB-XsHA" Variable="cStoolEnema" Value="cStoolEnemaLabs+cStoolEnemaClin+cStoolEnemaProc" Comment=""/>
      <Definition xmi:id="_wO45B8IJEeWwxLvAB-XsHA" Variable="cDead" Value="0" Comment=""/>
      <Definition xmi:id="_wO45CMIJEeWwxLvAB-XsHA" Variable="cVanco2wks" Value="347" Comment=""/>
      <Definition xmi:id="_wO45CcIJEeWwxLvAB-XsHA" Variable="cWell" Value="0" Comment=""/>
      <Definition xmi:id="_wO45CsIJEeWwxLvAC9XsHA" Variable="cRecur" Value="cTreatment"/>
      <Definition xmi:id="_wO45C8IJEeWwxLvAC9XsHA" Variable="pRecurVanco6wks" Value="0.178" Comment=""/>
      <Definition xmi:id="_wO45DMIJEeWwxLvAC9XsHA" Variable="DiscRate" Value="0.05" Comment=""/>
      <Definition xmi:id="_wO45DcIJEeWwxLvAC9XsHA" Variable="uWell" Value="0.91" Comment=""/>
      <Definition xmi:id="_wO45DsIJEeWwxLvAC9XsHA" Variable="Annuityfactor" Value="Annuity(DiscRate;5)" Comment=""/>
      <Definition xmi:id="_wO45D8IJEeWwxLvAD8XsHA" Variable="cCapEnema" Value="cStomacher/(Annuityfactor*nCases)" Comment=""/>
      <Definition xmi:id="_wO45EMIJEeWwxLvAD8XsHA" Variable="nCases" Value="79" Comment=""/>
      <Definition xmi:id="_wO45EcIJEeWwxLvAD8XsHA" Variable="cCapNG" Value="cBlender/(Annuityfactor*nCases)"/>
      <Definition xmi:id="_wO45EsIJEeWwxLvAD8XsHA" Variable="cBlender" Value="46.99"/>
      <Definition xmi:id="_wO45E8IJEeWwxLvAD8XsHA" Variable="cStoolNG" Value="cStoolNGLabs+cStoolNGClin+cStoolNGProc" Comment=""/>
      <Definition xmi:id="_wO45FMIJEeWwxLvAE7XsHA" Variable="cStomacher" Value="6844.13" Comment=""/>
      <Definition xmi:id="_wO45FcIJEeWwxLvAE7XsHA" Variable="pRespFlagyl" Value="0.776" Comment="konstantinos"/>
      <Definition xmi:id="_wO45FsIJEeWwxLvAE7XsHA" Variable="pRecurStoolNG" Value="0.233" Comment=""/>
      <Definition xmi:id="_wO45F8IJEeWwxLvAE7XsHA" Variable="pRecurStoolEnema" Value="0.185" Comment=""/>
      <Definition xmi:id="_wO45GMIJEeWwxLvAE7XsHA" Variable="uCdiff" Value="0.7" Comment=""/>
      <Definition xmi:id="_wO45GcIJEeWwxLvAF6XsHA" Variable="pRecurFlagyl" Value="0.4" Comment=""/>
      <Definition xmi:id="_wO45GsIJEeWwxLvAF6XsHA" Variable="pDeathCDiff" Value="0.073" Comment=""/>
      <Definition xmi:id="_wO45G8IJEeWwxLvAF6XsHA" Variable="pHospital" Value="0.174" Comment=""/>
      <Definition xmi:id="_wO45HMIJEeWwxLvAF6XsHA" Variable="uRecur" Value="uWell*(1-disuCdiff)" Comment=""/>
      <Definition xmi:id="_wO45HcIJEeWwxLvAF6XsHA" Variable="pRecurFidax" Value="pRecurVanco2wks*RRfidax" Comment=""/>
      <Definition xmi:id="_wO45HsIJEeWwxLvAG5XsHA" Variable="cFidaxomycin" Value="2405" Comment=""/>
      <Definition xmi:id="_wO45H8IJEeWwxLvAG5XsHA" Variable="pRecurVanco2wks" Value="0.517"/>
      <Definition xmi:id="_wO5gEMIJEeWwxLvAG5XsHA" Variable="DiscountValueWellLife" Value="PV(uWellLife;0;DiscRate;LifeExpect)" Comment=""/>
      <Definition xmi:id="_wO5gEcIJEeWwxLvAG5XsHA" Variable="cFlagyl14" Value="38.50"/>
      <Definition xmi:id="_wO5gEsIJEeWwxLvAG5XsHA" Variable="cFlagyl6" Value="20.28"/>
      <Definition xmi:id="_wO5gE8IJEeWwxLvAH4XsHA" Variable="LifeExpect" Value="16.41"/>
      <Definition xmi:id="_wO5gFMIJEeWwxLvAH4XsHA" Variable="uWellLife" Value="uWell"/>
      <Definition xmi:id="_wO5gFcIJEeWwxLvAH4XsHA" Variable="disuCdiff" Value="1-uCdiff" Comment=""/>
      <Definition xmi:id="_wO5gFsIJEeWwxLvAH4XsHA" Variable="RRfidax" Value="0.62" Comment=""/>
      <Definition xmi:id="_wO5gF8IJEeWwxLvAH4XsHA" Variable="cVisit" Value="297"/>
      <Definition xmi:id="_wO5gGMIJEeWwxLvAI3XsHA" Variable="pDeathTx" Value="0"/>
      <Definition xmi:id="_wO5gGcIJEeWwxLvAI3XsHA" Variable="cStoolScope" Value="cStoolScopeLabs+cStoolScopeClin+cStoolScopeProc"/>
      <Definition xmi:id="_wO5gGsIJEeWwxLvAI3XsHA" Variable="RRage" Value="1"/>
      <Definition xmi:id="_wO5gG8IJEeWwxLvAI3XsHA" Variable="pRecurStoolScope" Value="0.078"/>
      <Definition xmi:id="_wO5gHMIJEeWwxLvAI3XsHA" Variable="cStoolEnemaClin" Value="347"/>
      <Definition xmi:id="_wO5gHcIJEeWwxLvAJ2XsHA" Variable="cStoolNGClin" Value="358"/>
      <Definition xmi:id="_wO5gHsIJEeWwxLvAJ2XsHA" Variable="cStoolScopeClin" Value="352"/>
      <Definition xmi:id="_wO5gH8IJEeWwxLvAJ2XsHA" Variable="cStoolEnemaProc" Value="174"/>
      <Definition xmi:id="_wO5gIMIJEeWwxLvAJ2XsHA" Variable="cStoolNGProc" Value="226"/>
      <Definition xmi:id="_wO5gIcIJEeWwxLvAJ2XsHA" Variable="cStoolScopeProc" Value="588"/>
      <Definition xmi:id="_wO5gIsIJEeWwxLvAK1XsHA" Variable="cStoolEnemaLabs" Value="425"/>
      <Definition xmi:id="_wO5gI8IJEeWwxLvAK1XsHA" Variable="cStoolNGLabs" Value="322"/>
      <Definition xmi:id="_wO5gJMIJEeWwxLvAK1XsHA" Variable="cStoolScopeLabs" Value="374"/>
      <Definition xmi:id="_wO5gJcIJEeWwxLvAK1XsHA" Variable="pDeathCscope" Value="0.0006"/>
      <Definition xmi:id="_wO5gJsIJEeWwxLvAK1XsHA" Variable="cCapScope" Value="cScope/(Annuityfactor*nCases)"/>
      <Definition xmi:id="_wO5gJ8IJEeWwxLvAL0XsHA" Variable="pDeathNG" Value="0.0027"/>
      <Definition xmi:id="_wO5gKMIJEeWwxLvAL0XsHA" Variable="cScope" Value="3446" Comment=""/>
      <Definition xmi:id="_vuIu0MSaEeW5rpwxK1sPaQ" Variable="cIndScope" Value="cCapScope+cStoolScope" Comment=""/>
      <Definition xmi:id="_0IASEMSaEeW5rpwxK1sPaQ" Variable="cIndEnema" Value="cCapEnema+cStoolEnema" Comment=""/>
      <Definition xmi:id="_-TgigcT3EeW5rpwxlasPaQ" Variable="cIndNG" Value="cCapNG+cStoolNG" Comment=""/>
      <Node xmi:id="_wO5gKcIJEeWwxLvAL0XsHA" NameID="Node68" Label="Fidaxomicin" NodeType="MarkovNode" AttachToCloneMaster="1">
        <Definition xmi:id="_wO5gKsIJEeWwxLvAL0XsHA" Variable="pRecurrence0" Value="min(1;pRecurFidax*RRage)"/>
        <Definition xmi:id="_wO5gK8IJEeWwxLvAL0XsHA" Variable="cTreatment0" Value="cFidaxomycin+cVisit" Comment=""/>
        <Definition xmi:id="_wO5gLMIJEeWwxLvAMzXsHA" Variable="pRecurrence" Value="min(1;pRecurVanco6wks*RRage)" Comment=""/>
        <Definition xmi:id="_wO5gLcIJEeWwxLvAMzXsHA" Variable="cTreatment" Value="cVanco6wk+cVisit" Comment=""/>
        <Termination xmi:id="_wO5gLsIJEeWwxLvAMzXsHA" Value="_STAGE = 3" Comment="Default condition must be modified to correct rule for model."/>
      </Node>
      <Node xmi:id="_wO5gL8IJEeWwxLvAMzXsHA" NameID="Node19" Label="Metronidazole" NodeType="ChanceNode">
        <Definition xmi:id="_wO5gMcIJEeWwxLvANyXsHA" Variable="pRecurrence" Value="pRecurVanco6wks*RRage"/>
        <Node xmi:id="_wO5gMsIJEeWwxLvANyXsHA" NameID="Node34" Label="Response" NodeType="MarkovNode" AttachToCloneMaster="1">
          <Prob xmi:id="_wO5gM8IJEeWwxLvANyXsHA" Value="pRespFlagyl"/>
          <Definition xmi:id="_wO5gNMIJEeWwxLvANyXsHA" Variable="pRecurrence0" Value="pRecurFlagyl*RRage"/>
          <Definition xmi:id="_wO5gNcIJEeWwxLvANyXsHA" Variable="cTreatment" Value="cVanco6wk+cVisit" Comment=""/>
          <Definition xmi:id="_wO5gNsIJEeWwxLvAOxXsHA" Variable="cTreatment0" Value="cFlagyl14+cVisit" Comment=""/>
          <Termination xmi:id="_wO5gN8IJEeWwxLvAOxXsHA" Set="1" Value="_STAGE = 120" Comment="Default condition must be modified to correct rule for model."/>
          <Termination xmi:id="_wO5gOMIJEeWwxLvAOxXsHA" Value="_STAGE = 3" Comment="Default condition must be modified to correct rule for model."/>
        </Node>
        <Node xmi:id="_wO5gOcIJEeWwxLvAOxXsHA" NameID="Node20" Label="No response-> switch to vancomycin x 2 weeks" NodeType="MarkovNode" AttachToCloneMaster="1" Node="">
          <Prob xmi:id="_wO5gOsIJEeWwxLvAOxXsHA" Value="#"/>
          <Definition xmi:id="_wO5gO8IJEeWwxLvAPwXsHA" Variable="pRecurrence0" Value="pRecurVanco2wks*RRage"/>
          <Definition xmi:id="_wO5gPMIJEeWwxLvAPwXsHA" Variable="cTreatment" Value="cVanco6wk+cVisit" Comment=""/>
          <Definition xmi:id="_wO5gPcIJEeWwxLvAPwXsHA" Variable="cTreatment0" Value="cFlagyl6+cVanco2wks+cVisit" Comment=""/>
          <Termination xmi:id="_wO5gPsIJEeWwxLvAPwXsHA" Value="_STAGE =3" Comment="Default condition must be modified to correct rule for model."/>
        </Node>
      </Node>
      <Node xmi:id="_wO5gP8IJEeWwxLvAPwXsHA" NameID="Node25" Label="Vancomycin" NodeType="MarkovNode" CloneMasterIndex="1" CloneMasterName="MarkovCdiff">
        <Definition xmi:id="_wO5gQMIJEeWwxLvAQvXsHA" Variable="pRecurrence" Value="pRecurVanco6wks*RRage"/>
        <Definition xmi:id="_wO5gQcIJEeWwxLvAQvXsHA" Variable="pRecurrence0" Value="pRecurVanco2wks*RRage"/>
        <Definition xmi:id="_wO5gQsIJEeWwxLvAQvXsHA" Variable="cTreatment" Value="cVanco6wk+cVisit" Comment=""/>
        <Definition xmi:id="_wO5gQ8IJEeWwxLvAQvXsHA" Variable="cTreatment0" Value="cVanco2wks+cVisit" Comment=""/>
        <Node xmi:id="_wO5gRMIJEeWwxLvAQvXsHA" NameID="Node47" Label="Well" NodeType="ChanceNode">
          <Prob xmi:id="_wO5gRcIJEeWwxLvARuXsHA" Value="0"/>
          <MarkovData xsi:type="tree:MarkovNonAbsorbingStateData" xmi:id="_wO6HIMIJEeWwxLvARuXsHA">
            <StateReward xmi:id="_wO6HIcIJEeWwxLvARuXsHA" Set="1">
              <Init xmi:id="_wO6HIsIJEeWwxLvARuXsHA" Value="cTreatment0"/>
              <Incr xmi:id="_wO6HI8IJEeWwxLvARuXsHA" Value="cWell"/>
              <Final xmi:id="_wO6HJMIJEeWwxLvAStXsHA" Value="0"/>
            </StateReward>
            <StateReward xmi:id="_wO6HJcIJEeWwxLvAStXsHA" Set="2">
              <Init xmi:id="_wO6HJsIJEeWwxLvAStXsHA" Value="0.5*uWell/8.7"/>
              <Incr xmi:id="_wO6HJ8IJEeWwxLvAStXsHA" Value="uWell/8.7"/>
              <Final xmi:id="_wO6HKMIJEeWwxLvAStXsHA" Value="(0.5*uWell/8.7)+DiscountValueWellLife"/>
            </StateReward>
          </MarkovData>
          <Node xmi:id="_wO6HKcIJEeWwxLvATsXsHA" NameID="Node55" Label="Dead" NodeType="TerminalNode">
            <Prob xmi:id="_wO6HKsIJEeWwxLvATsXsHA" Value="ProbToProb(pAllCauseDeath;1/8.7)"/>
            <MarkovData xsi:type="tree:MarkovJumpTransitionData" xmi:id="_wO6HK8IJEeWwxLvATsXsHA" MarkovJumpState="All-cause death"/>
          </Node>
          <Node xmi:id="_wO6HLMIJEeWwxLvATsXsHA" NameID="Node54" Label="Alive" NodeType="ChanceNode">
            <Prob xmi:id="_wO6HLcIJEeWwxLvATsXsHA" Value="#"/>
            <MarkovData xsi:type="tree:MarkovTransitionData" xmi:id="_wO6HLsIJEeWwxLvAUrXsHA"/>
            <Node xmi:id="_wO6HL8IJEeWwxLvAUrXsHA" NameID="Node57" Label="Recurrence" NodeType="TerminalNode">
              <Prob xmi:id="_wO6HMMIJEeWwxLvAUrXsHA" Value="pRecurrence"/>
              <MarkovData xsi:type="tree:MarkovJumpTransitionData" xmi:id="_wO6HMcIJEeWwxLvAUrXsHA" MarkovJumpState="Recurrence"/>
            </Node>
            <Node xmi:id="_wO6HMsIJEeWwxLvAUrXsHA" NameID="Node56" Label="No recurrence" NodeType="TerminalNode">
              <Prob xmi:id="_wO6HM8IJEeWwxLvAVqXsHA" Value="#"/>
              <MarkovData xsi:type="tree:MarkovJumpTransitionData" xmi:id="_wO6HNMIJEeWwxLvAVqXsHA" MarkovJumpState="Well"/>
            </Node>
          </Node>
        </Node>
        <Node xmi:id="_wO6HNcIJEeWwxLvAVqXsHA" NameID="Node39" Label="Recurrence" NodeType="ChanceNode">
          <Prob xmi:id="_wO6HNsIJEeWwxLvAVqXsHA" Value="1"/>
          <MarkovData xsi:type="tree:MarkovNonAbsorbingStateData" xmi:id="_wO6HN8IJEeWwxLvAVqXsHA">
            <StateReward xmi:id="_wO6HOMIJEeWwxLvAWpXsHA" Set="1">
              <Init xmi:id="_wO6HOcIJEeWwxLvAWpXsHA" Value="cTreatment0"/>
              <Incr xmi:id="_wO6HOsIJEeWwxLvAWpXsHA" Value="cRecur"/>
              <Final xmi:id="_wO6HO8IJEeWwxLvAWpXsHA" Value="0"/>
            </StateReward>
            <StateReward xmi:id="_wO6HPMIJEeWwxLvAWpXsHA" Set="2">
              <Init xmi:id="_wO6HPcIJEeWwxLvAXoXsHA" Value="0.5*uRecur/8.7"/>
              <Incr xmi:id="_wO6HPsIJEeWwxLvAXoXsHA" Value="uRecur/8.7"/>
              <Final xmi:id="_wO6HP8IJEeWwxLvAXoXsHA" Value="(0.5*uRecur/8.7)+DiscountValueWellLife"/>
            </StateReward>
          </MarkovData>
          <Node xmi:id="_wO6HQMIJEeWwxLvAXoXsHA" NameID="Node59" Label="Alive" NodeType="ChanceNode">
            <Prob xmi:id="_wO6HQcIJEeWwxLvAXoXsHA" Value="#"/>
            <MarkovData xsi:type="tree:MarkovTransitionData" xmi:id="_wO6HQsIJEeWwxLvAYnXsHA"/>
            <Node xmi:id="_wO6HQ8IJEeWwxLvAYnXsHA" NameID="Node71" Label="Alive" NodeType="ChanceNode">
              <Prob xmi:id="_wO6HRMIJEeWwxLvAYnXsHA" Value="#"/>
              <MarkovData xsi:type="tree:MarkovTransitionData" xmi:id="_wO6HRcIJEeWwxLvAYnXsHA"/>
              <Node xmi:id="_wO6HRsIJEeWwxLvAYnXsHA" NameID="Node63" Label="Hosp" NodeType="ChanceNode">
                <Prob xmi:id="_wO6HR8IJEeWwxLvAZmXsHA" Value="pHospital"/>
                <MarkovData xsi:type="tree:MarkovTransitionData" xmi:id="_wO6HSMIJEeWwxLvAZmXsHA">
                  <TransitionReward xmi:id="_wO6HScIJEeWwxLvAZmXsHA" Set="1" Value="cHosp"/>
                  <TransitionReward xmi:id="_wO6HSsIJEeWwxLvAZmXsHA" Set="2" Value="0"/>
                </MarkovData>
                <Node xmi:id="_wO6HS8IJEeWwxLvAZmXsHA" NameID="Node64" Label="Dead" NodeType="TerminalNode">
                  <Prob xmi:id="_wO6HTMIJEeWwxLvAalXsHA" Value="pDeathCDiff/pHospital"/>
                  <MarkovData xsi:type="tree:MarkovJumpTransitionData" xmi:id="_wO6HTcIJEeWwxLvAalXsHA" MarkovJumpState="CDI-related Death"/>
                </Node>
                <Node xmi:id="_wO6HTsIJEeWwxLvAalXsHA" NameID="Node65" Label="Alive" NodeType="ChanceNode">
                  <Prob xmi:id="_wO6HT8IJEeWwxLvAalXsHA" Value="#"/>
                  <MarkovData xsi:type="tree:MarkovTransitionData" xmi:id="_wO6HUMIJEeWwxLvAalXsHA"/>
                  <Node xmi:id="_wO6uMMIJEeWwxLvAbkXsHA" NameID="Node66" Label="Recurrence" NodeType="TerminalNode">
                    <Prob xmi:id="_wO6uMcIJEeWwxLvAbkXsHA" Value="if(_stage=0;pRecurrence0;pRecurrence)"/>
                    <MarkovData xsi:type="tree:MarkovJumpTransitionData" xmi:id="_wO6uMsIJEeWwxLvAbkXsHA" MarkovJumpState="Recurrence"/>
                  </Node>
                  <Node xmi:id="_wO6uM8IJEeWwxLvAbkXsHA" NameID="Node67" Label="No recurrence" NodeType="TerminalNode">
                    <Prob xmi:id="_wO6uNMIJEeWwxLvAbkXsHA" Value="#"/>
                    <MarkovData xsi:type="tree:MarkovJumpTransitionData" xmi:id="_wO6uNcIJEeWwxLvAcjXsHA" MarkovJumpState="Well"/>
                  </Node>
                </Node>
              </Node>
              <Node xmi:id="_wO6uNsIJEeWwxLvAcjXsHA" NameID="Node60" Label="NoHosp" NodeType="ChanceNode">
                <Prob xmi:id="_wO6uN8IJEeWwxLvAcjXsHA" Value="#"/>
                <MarkovData xsi:type="tree:MarkovTransitionData" xmi:id="_wO6uOMIJEeWwxLvAcjXsHA"/>
                <Node xmi:id="_wO6uOcIJEeWwxLvAcjXsHA" NameID="Node61" Label="Recurrence" NodeType="TerminalNode">
                  <Prob xmi:id="_wO6uOsIJEeWwxLvAdiXsHA" Value="if(_stage=0;pRecurrence0;pRecurrence)"/>
                  <MarkovData xsi:type="tree:MarkovJumpTransitionData" xmi:id="_wO6uO8IJEeWwxLvAdiXsHA" MarkovJumpState="Recurrence"/>
                </Node>
                <Node xmi:id="_wO6uPMIJEeWwxLvAdiXsHA" NameID="Node62" Label="No Recurrence" NodeType="TerminalNode">
                  <Prob xmi:id="_wO6uPcIJEeWwxLvAdiXsHA" Value="#"/>
                  <MarkovData xsi:type="tree:MarkovJumpTransitionData" xmi:id="_wO6uPsIJEeWwxLvAdiXsHA" MarkovJumpState="Well"/>
                </Node>
              </Node>
            </Node>
            <Node xmi:id="_wO6uP8IJEeWwxLvAehXsHA" NameID="Node70" Label="Treatment-related death" NodeType="TerminalNode">
              <Prob xmi:id="_wO6uQMIJEeWwxLvAehXsHA" Value="pDeathTx"/>
              <MarkovData xsi:type="tree:MarkovJumpTransitionData" xmi:id="_wO6uQcIJEeWwxLvAehXsHA" MarkovJumpState="Treatment-related death"/>
            </Node>
          </Node>
          <Node xmi:id="_wO6uQsIJEeWwxLvAehXsHA" NameID="Node58" Label="Dead" NodeType="TerminalNode">
            <Prob xmi:id="_wO6uQ8IJEeWwxLvAehXsHA" Value="ProbToProb(pAllCauseDeath;1/8.7)"/>
            <MarkovData xsi:type="tree:MarkovJumpTransitionData" xmi:id="_wO6uRMIJEeWwxLvAfgXsHA" MarkovJumpState="All-cause death"/>
          </Node>
        </Node>
        <Node xmi:id="_wO6uRcIJEeWwxLvAfgXsHA" NameID="Node76" Label="Treatment-related death" NodeType="TerminalNode">
          <Prob xmi:id="_wO6uRsIJEeWwxLvAfgXsHA" Value="0"/>
          <MarkovData xsi:type="tree:MarkovStateData" xmi:id="_wO6uR8IJEeWwxLvAfgXsHA">
            <StateReward xmi:id="_wO6uSMIJEeWwxLvAfgXsHA" Set="1">
              <Init xmi:id="_wO6uScIJEeWwxLvAgfXsHA" Value="cTreatment0"/>
              <Incr xmi:id="_wO6uSsIJEeWwxLvAgfXsHA" Value="cDead"/>
              <Final xmi:id="_wO6uS8IJEeWwxLvAgfXsHA" Value="0"/>
            </StateReward>
            <StateReward xmi:id="_wO6uTMIJEeWwxLvAgfXsHA" Set="2">
              <Init xmi:id="_wO6uTcIJEeWwxLvAgfXsHA" Value="0.5*uDead/8.7"/>
              <Incr xmi:id="_wO6uTsIJEeWwxLvAheXsHA" Value="uDead/8.7"/>
              <Final xmi:id="_wO6uT8IJEeWwxLvAheXsHA" Value="0.5*uDead/8.7"/>
            </StateReward>
          </MarkovData>
        </Node>
        <Node xmi:id="_wO6uUMIJEeWwxLvAheXsHA" NameID="Node36" Label="CDI-related Death" NodeType="TerminalNode">
          <Prob xmi:id="_wO6uUcIJEeWwxLvAheXsHA" Value="0"/>
          <MarkovData xsi:type="tree:MarkovStateData" xmi:id="_wO6uUsIJEeWwxLvAheXsHA">
            <StateReward xmi:id="_wO6uU8IJEeWwxLvAidXsHA" Set="1">
              <Init xmi:id="_wO6uVMIJEeWwxLvAidXsHA" Value="cTreatment0"/>
              <Incr xmi:id="_wO6uVcIJEeWwxLvAidXsHA" Value="cDead"/>
              <Final xmi:id="_wO6uVsIJEeWwxLvAidXsHA" Value="0"/>
            </StateReward>
            <StateReward xmi:id="_wO6uV8IJEeWwxLvAidXsHA" Set="2">
              <Init xmi:id="_wO6uWMIJEeWwxLvAjcXsHA" Value="0.5*uDead/8.7"/>
              <Incr xmi:id="_wO6uWcIJEeWwxLvAjcXsHA" Value="uDead/8.7"/>
              <Final xmi:id="_wO6uWsIJEeWwxLvAjcXsHA" Value="0.5*uDead/8.7"/>
            </StateReward>
          </MarkovData>
        </Node>
        <Node xmi:id="_wO6uW8IJEeWwxLvAjcXsHA" NameID="Node35" Label="All-cause death" NodeType="TerminalNode">
          <Prob xmi:id="_wO6uXMIJEeWwxLvAjcXsHA" Value="0"/>
          <MarkovData xsi:type="tree:MarkovStateData" xmi:id="_wO6uXcIJEeWwxLvAkbXsHA">
            <StateReward xmi:id="_wO6uXsIJEeWwxLvAkbXsHA" Set="1">
              <Init xmi:id="_wO6uX8IJEeWwxLvAkbXsHA" Value="cTreatment0"/>
              <Incr xmi:id="_wO6uYMIJEeWwxLvAkbXsHA" Value="cDead"/>
              <Final xmi:id="_wO6uYcIJEeWwxLvAkbXsHA" Value="0"/>
            </StateReward>
            <StateReward xmi:id="_wO6uYsIJEeWwxLvAlaXsHA" Set="2">
              <Init xmi:id="_wO6uY8IJEeWwxLvAlaXsHA" Value="0.5*uDead/8.7"/>
              <Incr xmi:id="_wO7VQMIJEeWwxLvAlaXsHA" Value="uDead/8.7"/>
              <Final xmi:id="_wO7VQcIJEeWwxLvAlaXsHA" Value="0.5*uDead/8.7"/>
            </StateReward>
          </MarkovData>
        </Node>
        <Termination xmi:id="_wO7VQsIJEeWwxLvAlaXsHA" Set="1" Value="_STAGE = 120" Comment="Default condition must be modified to correct rule for model."/>
        <Termination xmi:id="_wO7VQ8IJEeWwxLvAmZXsHA" Value="_STAGE = 3" Comment="Default condition must be modified to correct rule for model."/>
      </Node>
      <Node xmi:id="_wO7VRMIJEeWwxLvAmZXsHA" NameID="Node3" Label="Fecal transplantation by enema" NodeType="MarkovNode" AttachToCloneMaster="1" Node="">
        <Definition xmi:id="_wO7VRcIJEeWwxLvAmZXsHA" Variable="cTreatment" Value="cIndEnema+cVanco2wks"/>
        <Definition xmi:id="_wO7VRsIJEeWwxLvAmZXsHA" Variable="pRecurrence" Value="pRecurStoolEnema*RRage"/>
        <Definition xmi:id="_wO7VR8IJEeWwxLvAmZXsHA" Variable="pRecurrence0" Value="pRecurStoolEnema*RRage"/>
        <Definition xmi:id="_wO7VSMIJEeWwxLvAnYXsHA" Variable="cTreatment0" Value="cIndEnema+cVanco2wks" Comment=""/>
        <Termination xmi:id="_wO7VScIJEeWwxLvAnYXsHA" Value="_STAGE = 3" Comment="Default condition must be modified to correct rule for model."/>
      </Node>
      <Node xmi:id="_wO7VSsIJEeWwxLvAnYXsHA" NameID="Node2" Label="Fecal transplantation by NG" NodeType="MarkovNode" AttachToCloneMaster="1" Node="">
        <Definition xmi:id="_wO7VS8IJEeWwxLvAnYXsHA" Variable="pRecurrence" Value="pRecurStoolNG*RRage"/>
        <Definition xmi:id="_wO7VTMIJEeWwxLvAnYXsHA" Variable="pRecurrence0" Value="pRecurStoolNG*RRage"/>
        <Definition xmi:id="_wO7VTcIJEeWwxLvAoXXsHA" Variable="cTreatment" Value="cIndNG+cVanco2wks" Comment=""/>
        <Definition xmi:id="_wO7VTsIJEeWwxLvAoXXsHA" Variable="cTreatment0" Value="cIndNG+cVanco2wks" Comment=""/>
        <Definition xmi:id="_wO7VT8IJEeWwxLvAoXXsHA" Variable="pDeathTx" Value="pDeathNG"/>
        <Termination xmi:id="_wO7VUMIJEeWwxLvAoXXsHA" Value="_STAGE = 3" Comment="Default condition must be modified to correct rule for model."/>
      </Node>
      <Node xmi:id="_wO7VUcIJEeWwxLvAoXXsHA" NameID="Node69" Label="Fecal transplantation by colonoscopy" NodeType="MarkovNode" AttachToCloneMaster="1">
        <Definition xmi:id="_wO7VUsIJEeWwxLvApWXsHA" Variable="cTreatment" Value="cIndScope+cVanco2wks"/>
        <Definition xmi:id="_wO7VU8IJEeWwxLvApWXsHA" Variable="cTreatment0" Value="cIndScope+cVanco2wks"/>
        <Definition xmi:id="_wO7VVMIJEeWwxLvApWXsHA" Variable="pRecurrence" Value="pRecurStoolScope*RRage"/>
        <Definition xmi:id="_wO7VVcIJEeWwxLvApWXsHA" Variable="pRecurrence0" Value="pRecurStoolScope*RRage"/>
        <Definition xmi:id="_wO7VVsIJEeWwxLvApWXsHA" Variable="pDeathTx" Value="pDeathCscope"/>
        <Termination xmi:id="_wO7VV8IJEeWwxLvAqVXsHA" Value="_STAGE = 3" Comment="Default condition must be modified to correct rule for model."/>
      </Node>
    </Node>
    <Variable xmi:id="_wO8jdcIJEeWwxLvA8DXsHA" NameID="pRecurrence" Label="Probability of CDI Recurrence" Comment="">
      <SensitivityRange xmi:id="_wO8jdsIJEeWwxLvA8DXsHA" HighValue="0.31"/>
    </Variable>
    <Variable xmi:id="_wO8jd8IJEeWwxLvA9CXsHA" NameID="pHospital" Label="Probability of Being Hospitalised with CDI" Comment="">
      <SensitivityRange xmi:id="_NvKP0MUGEeW5rpwxD8sPaQ" LowValue="0.14" HighValue="0.212" Intervals="10"/>
    </Variable>
    <Variable xmi:id="_wO8jecIJEeWwxLvA9CXsHA" NameID="pAllCauseDeath" Label="Probability of All-Cause Death" Comment="">
      <SensitivityRange xmi:id="_NvN6MMUGEeW5rpwxD8sPaQ" LowValue="0.013" HighValue="0.02" Intervals="10"/>
    </Variable>
    <Variable xmi:id="_wO8je8IJEeWwxLvA9CXsHA" NameID="pDeathCDiff" Label="Probability of Death from CDI" Comment="">
      <SensitivityRange xmi:id="_NvN6McUGEeW5rpwxD8sPaQ" LowValue="0.058" HighValue="0.091" Intervals="10"/>
    </Variable>
    <Variable xmi:id="_wO8jfcIJEeWwxLvA-BXsHA" NameID="uCdiff" Label="Utility of Having CDI" Comment="">
      <SensitivityRange xmi:id="_NvN6MsUGEeW5rpwxE7sPaQ" LowValue="0.35" HighValue="0.95" Intervals="10"/>
    </Variable>
    <Variable xmi:id="_wO8jf8IJEeWwxLvA-BXsHA" NameID="uWell" Label="Utility of Being Well" Comment="">
      <SensitivityRange xmi:id="_NvN6M8UGEeW5rpwxE7sPaQ" LowValue="0.905" HighValue="0.915" Intervals="10"/>
    </Variable>
    <Variable xmi:id="_wO8jgcIJEeWwxLvA_AXsHA" NameID="uDead" Label="Utility of Being Dead" Comment="">
      <SensitivityRange xmi:id="_wO8jgsIJEeWwxLvA_AXsHA"/>
    </Variable>
    <Variable xmi:id="_wO8jg8IJEeWwxLvA_AXsHA" NameID="cRecur" Label="Cost of Recurrence" Comment="">
      <SensitivityRange xmi:id="_wO8jhMIJEeWwxLvA_AXsHA"/>
    </Variable>
    <Variable xmi:id="_wO8jhcIJEeWwxLvA_AXsHA" NameID="cHosp" Label="Cost of Hospitalisation" Comment="">
      <SensitivityRange xmi:id="_Nv9hEMUGEeW5rpwxI3sPaQ" HighValue="65512.0" Intervals="10"/>
    </Variable>
    <Variable xmi:id="_wO8jh8IJEeWwxLvAA_XsHA" NameID="cVanco6wk" Label="Cost of Vancomycin 6 week taper" Comment="">
      <SensitivityRange xmi:id="_NvXEIMUGEeW5rpwxE7sPaQ" LowValue="253.0" HighValue="758.0" Intervals="10"/>
    </Variable>
    <Variable xmi:id="_wO8jicIJEeWwxLvAA_XsHA" NameID="cStoolNG" Label="Cost of Stool Transplant Via NG" Comment="">
      <SensitivityRange xmi:id="_NwaNAsUGEeW5rpwxK1sPaQ" HighValue="5000.0" Intervals="10"/>
    </Variable>
    <Variable xmi:id="_wO8ji8IJEeWwxLvAB-XsHA" NameID="cStoolEnema" Label="Cost of Stool Transplant By Enema" Comment="">
      <SensitivityRange xmi:id="_NwaNAcUGEeW5rpwxK1sPaQ" HighValue="5000.0" Intervals="10"/>
    </Variable>
    <Variable xmi:id="_wO8jjcIJEeWwxLvAB-XsHA" NameID="cDead" Label="Cost of Being Dead" Comment="">
      <SensitivityRange xmi:id="_wO8jjsIJEeWwxLvAB-XsHA"/>
    </Variable>
    <Variable xmi:id="_wO8jj8IJEeWwxLvAB-XsHA" NameID="cVanco2wks" Label="Cost of Vancomycin 2-week Course" Comment="">
      <SensitivityRange xmi:id="_NvXEI8UGEeW5rpwxF6sPaQ" LowValue="174.0" HighValue="521.0" Intervals="10"/>
    </Variable>
    <Variable xmi:id="_wO8jkcIJEeWwxLvAC9XsHA" NameID="pRespFlagyl" Label="Probability of Response to Metronidazole" Comment="">
      <SensitivityRange xmi:id="_Nvg1IMUGEeW5rpwxF6sPaQ" LowValue="0.751" HighValue="0.8" Intervals="10"/>
    </Variable>
    <Variable xmi:id="_wO8jk8IJEeWwxLvAC9XsHA" NameID="cWell" Label="Cost of Being Well" Comment="">
      <SensitivityRange xmi:id="_wO8jlMIJEeWwxLvAC9XsHA"/>
    </Variable>
    <Variable xmi:id="_wO8jlcIJEeWwxLvAD8XsHA" NameID="cTreatment0" Label="Cost of Treatment Course for First Recurrence" Comment="">
      <SensitivityRange xmi:id="_wO8jlsIJEeWwxLvAD8XsHA" HighValue="42.0"/>
    </Variable>
    <Variable xmi:id="_wO8jl8IJEeWwxLvAD8XsHA" NameID="cTreatment" Label="Cost of Treatment" Comment="">
      <SensitivityRange xmi:id="_wO8jmMIJEeWwxLvAD8XsHA" HighValue="507.0"/>
    </Variable>
    <Variable xmi:id="_wO9KcMIJEeWwxLvAD8XsHA" NameID="uRecur" Label="Utility of Recurrence" Comment="">
      <SensitivityRange xmi:id="_wO9KccIJEeWwxLvAE7XsHA" HighValue="1.0" Intervals="10"/>
    </Variable>
    <Variable xmi:id="_wO9KcsIJEeWwxLvAE7XsHA" NameID="pRecurrence0" Label="" Comment="">
      <SensitivityRange xmi:id="_wO9Kc8IJEeWwxLvAE7XsHA" HighValue="0.271"/>
    </Variable>
    <Variable xmi:id="_wO9KdMIJEeWwxLvAE7XsHA" NameID="pRecurVanco2wks" Label="Probability of Recurring After 2 weeks of Vancomycin" Comment="">
      <SensitivityRange xmi:id="_Nvg1IcUGEeW5rpwxF6sPaQ" LowValue="0.389" HighValue="0.642" Intervals="10"/>
    </Variable>
    <Variable xmi:id="_wO9KdsIJEeWwxLvAF6XsHA" NameID="pRecurVanco6wks" Label="Probability of Recurring After 6 week Vancomycin Taper" Comment="">
      <SensitivityRange xmi:id="_Nvg1IsUGEeW5rpwxF6sPaQ" LowValue="0.059" HighValue="0.431" Intervals="10"/>
    </Variable>
    <Variable xmi:id="_wO9KeMIJEeWwxLvAF6XsHA" NameID="pRecurFlagyl" Label="Probability of Recurring After 2 weeks of Metronidazole" Comment="">
      <SensitivityRange xmi:id="_Nvg1I8UGEeW5rpwxF6sPaQ" LowValue="0.053" HighValue="0.853" Intervals="10"/>
    </Variable>
    <Variable xmi:id="_wO9KesIJEeWwxLvAF6XsHA" NameID="pRecurStoolNG" Label="Probability of Recurring After Stool Transplant by NG" Comment="van Nood- NEJM">
      <SensitivityRange xmi:id="_Nvg1JMUGEeW5rpwxG5sPaQ" LowValue="0.155" HighValue="0.334" Intervals="10"/>
    </Variable>
    <Variable xmi:id="_wO9KfMIJEeWwxLvAG5XsHA" NameID="pRecurStoolEnema" Label="Probability of Recurring After Stool Transplant by Enema" Comment="?">
      <SensitivityRange xmi:id="_Nvp_EMUGEeW5rpwxG5sPaQ" LowValue="0.06" HighValue="0.38" Intervals="16"/>
    </Variable>
    <Variable xmi:id="_wO9KfsIJEeWwxLvAG5XsHA" NameID="DiscRate" Label="Discount Rate" Comment="">
      <SensitivityRange xmi:id="_wO9Kf8IJEeWwxLvAG5XsHA" LowValue="0.001" HighValue="0.05" Intervals="10"/>
    </Variable>
    <Variable xmi:id="_wO9KgMIJEeWwxLvAH4XsHA" NameID="Annuityfactor" Label="" Comment="">
      <SensitivityRange xmi:id="_wO9KgcIJEeWwxLvAH4XsHA" HighValue="4.57970718719454"/>
    </Variable>
    <Variable xmi:id="_wO9KgsIJEeWwxLvAH4XsHA" NameID="cCapEnema" Label="Capital Cost Enema" Comment="">
      <SensitivityRange xmi:id="_wO9Kg8IJEeWwxLvAH4XsHA" HighValue="12000.0" Intervals="10"/>
    </Variable>
    <Variable xmi:id="_wO9KhMIJEeWwxLvAH4XsHA" NameID="cStomacher" Label="" Comment="">
      <SensitivityRange xmi:id="_Nvp_E8UGEeW5rpwxG5sPaQ" LowValue="46.99" HighValue="6844.13" Intervals="10"/>
    </Variable>
    <Variable xmi:id="_wO9KhsIJEeWwxLvAI3XsHA" NameID="nCases" Label="Number of Cases per Year for a Hospital" Comment="For UHN: from Kim's data files">
      <SensitivityRange xmi:id="_Nvp_EcUGEeW5rpwxG5sPaQ" LowValue="40.0" HighValue="119.0" Intervals="10"/>
    </Variable>
    <Variable xmi:id="_wO9KiMIJEeWwxLvAI3XsHA" NameID="cBlender" Label="Cost of Blender" Comment="">
      <SensitivityRange xmi:id="_Nvp_EsUGEeW5rpwxG5sPaQ" LowValue="46.99" HighValue="6844.13" Intervals="10"/>
    </Variable>
    <Variable xmi:id="_wO9KisIJEeWwxLvAJ2XsHA" NameID="cCapNG" Label="Capital Cost NG" Comment="">
      <SensitivityRange xmi:id="_wO9Ki8IJEeWwxLvAJ2XsHA" LowValue="46.99" HighValue="6844.13" Intervals="10"/>
    </Variable>
    <Variable xmi:id="_wO9KjMIJEeWwxLvAJ2XsHA" NameID="pRecurFidax" Label="Probability of Recurring After Fidaxomicin" Comment="">
      <SensitivityRange xmi:id="_wO9KjcIJEeWwxLvAJ2XsHA" LowValue="0.36" HighValue="1.0" Intervals="10"/>
    </Variable>
    <Variable xmi:id="_wO9KjsIJEeWwxLvAJ2XsHA" NameID="cFidaxomycin" Label="" Comment="">
      <SensitivityRange xmi:id="_NvzwEMUGEeW5rpwxH4sPaQ" LowValue="1202.0" HighValue="3607.0" Intervals="10"/>
    </Variable>
    <Variable xmi:id="_wO9KkMIJEeWwxLvAK1XsHA" NameID="DiscountValueWellLife" Label="" Comment=""/>
    <Variable xmi:id="_wO9KkcIJEeWwxLvAK1XsHA" NameID="uWellLife" Label="" Comment=""/>
    <Variable xmi:id="_wO9KksIJEeWwxLvAK1XsHA" NameID="LifeExpect" Label="" Comment="">
      <SensitivityRange xmi:id="_NvzwEcUGEeW5rpwxH4sPaQ" LowValue="15.13" HighValue="17.68" Intervals="10"/>
    </Variable>
    <Variable xmi:id="_wO9KlMIJEeWwxLvAL0XsHA" NameID="cFlagyl14" Label="Cost of 14 Days of Metronidazole" Comment="">
      <SensitivityRange xmi:id="_NvzwE8UGEeW5rpwxH4sPaQ" LowValue="19.0" HighValue="58.0" Intervals="10"/>
    </Variable>
    <Variable xmi:id="_wO9KlsIJEeWwxLvAL0XsHA" NameID="cFlagyl6" Label="Cost of 6 Days of Metronidazole" Comment="">
      <SensitivityRange xmi:id="_NvzwEsUGEeW5rpwxH4sPaQ" LowValue="10.0" HighValue="31.0" Intervals="10"/>
    </Variable>
    <Variable xmi:id="_wO9KmMIJEeWwxLvAL0XsHA" NameID="disuCdiff" Label="" Comment="">
      <SensitivityRange xmi:id="_wO9KmcIJEeWwxLvAMzXsHA" HighValue="0.30000000000000004"/>
    </Variable>
    <Variable xmi:id="_wO9KmsIJEeWwxLvAMzXsHA" NameID="RRfidax" Label="" Comment="">
      <SensitivityRange xmi:id="_Nvp_FMUGEeW5rpwxH4sPaQ" LowValue="0.36" HighValue="1.07" Intervals="10"/>
    </Variable>
    <Variable xmi:id="_wO9KnMIJEeWwxLvAMzXsHA" NameID="cVisit" Label="" Comment="">
      <SensitivityRange xmi:id="_Nv9hEcUGEeW5rpwxI3sPaQ" LowValue="148.0" HighValue="445.0" Intervals="10"/>
    </Variable>
    <Variable xmi:id="_wO9KnsIJEeWwxLvANyXsHA" NameID="pDeathTx" Label="" Comment=""/>
    <Variable xmi:id="_wO9Kn8IJEeWwxLvANyXsHA" NameID="cStoolScope" Label="Cost of colonoscopy" Comment="">
      <SensitivityRange xmi:id="_NwaNAMUGEeW5rpwxK1sPaQ" HighValue="5000.0" Intervals="10"/>
    </Variable>
    <Variable xmi:id="_wO9KocIJEeWwxLvANyXsHA" NameID="cCapScope" Label="Capital cost of colonoscopy" Comment="">
      <SensitivityRange xmi:id="_86buY8UFEeW5rpwx_AsPaQ" HighValue="30000.0" Intervals="10"/>
    </Variable>
    <Variable xmi:id="_wO9Ko8IJEeWwxLvAOxXsHA" NameID="pRecurStoolScope" Label="Probability of recurrence after stool transplant by colonoscopy" Comment="">
      <SensitivityRange xmi:id="_NwQcAsUGEeW5rpwxK1sPaQ" LowValue="0.05" HighValue="0.12" Intervals="7"/>
    </Variable>
    <Variable xmi:id="_wO9KpcIJEeWwxLvAOxXsHA" NameID="pDeathCscope" Label="" Comment="">
      <SensitivityRange xmi:id="_NwQcAcUGEeW5rpwxJ2sPaQ" LowValue="3.0E-4" HighValue="0.0011" Intervals="10"/>
    </Variable>
    <Variable xmi:id="_wO9Kp8IJEeWwxLvAOxXsHA" NameID="cStoolScopeClin" Label="" Comment="">
      <SensitivityRange xmi:id="_Nv9hEsUGEeW5rpwxI3sPaQ" LowValue="176.0" HighValue="528.0" Intervals="10"/>
    </Variable>
    <Variable xmi:id="_wO9xgMIJEeWwxLvAPwXsHA" NameID="cStoolScopeLabs" Label="" Comment="">
      <SensitivityRange xmi:id="_NwGrAMUGEeW5rpwxI3sPaQ" LowValue="187.0" HighValue="561.0" Intervals="10"/>
    </Variable>
    <Variable xmi:id="_wO9xgsIJEeWwxLvAPwXsHA" NameID="cStoolScopeProc" Label="" Comment="">
      <SensitivityRange xmi:id="_NwGrAsUGEeW5rpwxJ2sPaQ" LowValue="294.0" HighValue="882.0" Intervals="10"/>
    </Variable>
    <Variable xmi:id="_wO9xhMIJEeWwxLvAQvXsHA" NameID="cStoolNGClin" Label="" Comment="">
      <SensitivityRange xmi:id="_NvXEIcUGEeW5rpwxE7sPaQ" LowValue="176.0" HighValue="528.0" Intervals="10"/>
    </Variable>
    <Variable xmi:id="_wO9xhsIJEeWwxLvAQvXsHA" NameID="cStoolNGLabs" Label="" Comment="">
      <SensitivityRange xmi:id="_NwGrAcUGEeW5rpwxJ2sPaQ" LowValue="161.0" HighValue="484.0" Intervals="10"/>
    </Variable>
    <Variable xmi:id="_wO9xiMIJEeWwxLvAQvXsHA" NameID="cStoolNGProc" Label="" Comment="">
      <SensitivityRange xmi:id="_NwQcAMUGEeW5rpwxJ2sPaQ" LowValue="113.0" HighValue="339.0" Intervals="10"/>
    </Variable>
    <Variable xmi:id="_wO9xisIJEeWwxLvARuXsHA" NameID="cStoolEnemaProc" Label="" Comment="">
      <SensitivityRange xmi:id="_NwGrA8UGEeW5rpwxJ2sPaQ" LowValue="87.0" HighValue="261.0" Intervals="10"/>
    </Variable>
    <Variable xmi:id="_wO9xjMIJEeWwxLvARuXsHA" NameID="cStoolEnemaClin" Label="" Comment="">
      <SensitivityRange xmi:id="_NvXEIsUGEeW5rpwxE7sPaQ" LowValue="176.0" HighValue="528.0" Intervals="10"/>
    </Variable>
    <Variable xmi:id="_wO9xjsIJEeWwxLvAStXsHA" NameID="cStoolEnemaLabs" Label="" Comment="">
      <SensitivityRange xmi:id="_Nv9hE8UGEeW5rpwxI3sPaQ" LowValue="213.0" HighValue="638.0" Intervals="10"/>
    </Variable>
    <Variable xmi:id="_wO9xkMIJEeWwxLvAStXsHA" NameID="RRage" Label="Relative Risk of Recurrence, 10 years older" Comment=""/>
    <Variable xmi:id="_wO9xkcIJEeWwxLvAStXsHA" NameID="cHospital" Label="" Comment=""/>
    <Variable xmi:id="_wO9xksIJEeWwxLvAStXsHA" NameID="pDeathNG" Label="" Comment="">
      <SensitivityRange xmi:id="_NwQcA8UGEeW5rpwxK1sPaQ" LowValue="3.0E-4" HighValue="0.0097" Intervals="10"/>
    </Variable>
    <Variable xmi:id="_wO9xlMIJEeWwxLvATsXsHA" NameID="cScope" Label="" Comment="">
      <SensitivityRange xmi:id="_NwaNA8UGEeW5rpwxL0sPaQ" LowValue="47.0" HighValue="6844.0" Intervals="10"/>
    </Variable>
    <Variable xmi:id="_vt-90MSaEeW5rpwxK1sPaQ" NameID="cIndScope" Label="" Comment="">
      <SensitivityRange xmi:id="_bZ7E8MUtEeWiKKtZA_4qjA" LowValue="1425.0" HighValue="1450.0" Intervals="20"/>
    </Variable>
    <Variable xmi:id="_0H-c4MSaEeW5rpwxK1sPaQ" NameID="cIndEnema" Label="" Comment="">
      <SensitivityRange xmi:id="_86vQZcUFEeW5rpwxC9sPaQ" HighValue="10000.0" Intervals="10"/>
    </Variable>
    <Variable xmi:id="_-TgigMT3EeW5rpwxlasPaQ" NameID="cIndNG" Label="" Comment=""/>
    <CategoriesRoot xmi:id="_wO9xlcIJEeWwxLvATsXsHA"/>
    <PreferenceSet xmi:id="_wO9xlsIJEeWwxLvATsXsHA" NameID="Pref. set 1">
      <Preference xmi:id="_wO9xl8IJEeWwxLvATsXsHA" Name="locale" Value="en_US"/>
      <Preference xmi:id="_wO9xmMIJEeWwxLvAUrXsHA" Name="useCustomRegionalNumericSettings" Value="false"/>
      <Preference xmi:id="_wO9xmcIJEeWwxLvAUrXsHA" Name="calcType" Value="ct_costEff"/>
      <Preference xmi:id="_Pj0-UMT5EeW5rpwx2JsPaQ" Name="1saWay0" Value="cIndScope"/>
      <Preference xmi:id="_wO9xm8IJEeWwxLvAUrXsHA" Name="monteNumVOISamples" Value="0"/>
      <Preference xmi:id="_wO9xnMIJEeWwxLvAUrXsHA" Name="monteNumSamples" Value="100"/>
      <Preference xmi:id="_wO9xncIJEeWwxLvAVqXsHA" Name="monteNumTrials" Value="0"/>
      <Preference xmi:id="_NwjW8MUGEeW5rpwxL0sPaQ" Name="sens3WayVariable3" Value="pHospital,pAllCauseDeath,pDeathCDiff,uCdiff,uWell,cVanco6wk,cStoolNGClin,cStoolEnemaClin,cVanco2wks,pRespFlagyl,pRecurVanco2wks,pRecurVanco6wks,pRecurFlagyl,pRecurStoolNG,pRecurStoolEnema,nCases,cBlender,cStomacher,RRfidax,cFidaxomycin,LifeExpect,cFlagyl6,cFlagyl14,cHosp,cVisit,cStoolScopeClin,cStoolEnemaLabs,cStoolScopeLabs,cStoolNGLabs,cStoolScopeProc,cStoolEnemaProc,cStoolNGProc,pDeathCscope,pRecurStoolScope,pDeathNG,cStoolScope,cStoolEnema,cStoolNG,cScope"/>
      <Preference xmi:id="_wO9xn8IJEeWwxLvAVqXsHA" Name="storedAbstract_0_UserCmt" Value=""/>
      <Preference xmi:id="_wO9xoMIJEeWwxLvAVqXsHA" Name="storedAbstract_0_UserName" Value="SensTornadoNov23"/>
      <Preference xmi:id="_wO9xocIJEeWwxLvAVqXsHA" Name="storedAbstract_0_Type" Value="ATORNADO"/>
      <Preference xmi:id="_wO9xosIJEeWwxLvAWpXsHA" Name="storedAbstract_0_Data" Value="$&#xA;10&#xA;22&#xA;null&#xA;1&#xA;pHospital&#xA;0.0&#xA;1.0&#xA;1&#xA;@&#xA;First recurrence&#xA;null&#xA;1&#xA;pAllCauseDeath&#xA;0.0&#xA;0.3&#xA;1&#xA;@&#xA;First recurrence&#xA;null&#xA;1&#xA;pDeathCDiff&#xA;0.0&#xA;1.0&#xA;1&#xA;@&#xA;First recurrence&#xA;null&#xA;1&#xA;uCdiff&#xA;0.0&#xA;1.0&#xA;1&#xA;@&#xA;First recurrence&#xA;null&#xA;1&#xA;uWell&#xA;0.85&#xA;1.0&#xA;1&#xA;@&#xA;First recurrence&#xA;null&#xA;1&#xA;cHosp&#xA;0.0&#xA;40767.0&#xA;1&#xA;@&#xA;First recurrence&#xA;null&#xA;1&#xA;cVanco6wk&#xA;0.0&#xA;1014.0&#xA;1&#xA;@&#xA;First recurrence&#xA;null&#xA;1&#xA;cStoolNG&#xA;0.0&#xA;1854.0&#xA;1&#xA;@&#xA;First recurrence&#xA;null&#xA;1&#xA;cStoolEnema&#xA;0.0&#xA;2659.46&#xA;1&#xA;@&#xA;First recurrence&#xA;null&#xA;1&#xA;cVanco2wks&#xA;0.0&#xA;720.0&#xA;1&#xA;@&#xA;First recurrence&#xA;null&#xA;1&#xA;cFlagyl&#xA;0.0&#xA;84.0&#xA;1&#xA;@&#xA;First recurrence&#xA;null&#xA;1&#xA;pRespFlagyl&#xA;0.0&#xA;1.0&#xA;1&#xA;@&#xA;First recurrence&#xA;null&#xA;1&#xA;uRecur&#xA;0.0&#xA;1.0&#xA;1&#xA;@&#xA;First recurrence&#xA;null&#xA;1&#xA;pRecurVanco2wks&#xA;0.0&#xA;1.0&#xA;1&#xA;@&#xA;First recurrence&#xA;null&#xA;1&#xA;pRecurVanco6wks&#xA;0.0&#xA;1.0&#xA;1&#xA;@&#xA;First recurrence&#xA;null&#xA;1&#xA;pRecurFlagyl&#xA;0.0&#xA;1.0&#xA;1&#xA;@&#xA;First recurrence&#xA;null&#xA;1&#xA;pRecurStoolNG&#xA;0.0&#xA;1.0&#xA;1&#xA;@&#xA;First recurrence&#xA;null&#xA;1&#xA;pRecurStoolEnema&#xA;0.0&#xA;1.0&#xA;1&#xA;@&#xA;First recurrence&#xA;null&#xA;1&#xA;nCases&#xA;10.0&#xA;200.0&#xA;1&#xA;@&#xA;First recurrence&#xA;null&#xA;1&#xA;cCapEnema&#xA;0.0&#xA;6597.37&#xA;1&#xA;@&#xA;First recurrence&#xA;null&#xA;1&#xA;cCapNG&#xA;0.0&#xA;0.129879510255&#xA;1&#xA;@&#xA;First recurrence&#xA;null&#xA;1&#xA;DiscRate&#xA;1.0E-4&#xA;0.1&#xA;1&#xA;@&#xA;First recurrence&#xA;1&#xA;0&#xA;0&#xA;0&#xA;50000.0&#xA;0&#xA;"/>
      <Preference xmi:id="_wO9xo8IJEeWwxLvAWpXsHA" Name="storedAbstract_0_FileVersion" Value="327905"/>
      <Preference xmi:id="_wO9xpMIJEeWwxLvAWpXsHA" Name="storedAbstract_0_PreferencesSet" Value="SensTornadoNov23"/>
      <Preference xmi:id="_wO9xpcIJEeWwxLvAWpXsHA" Name="storedAbstract_0showReport_" Value="true"/>
      <Preference xmi:id="_MXDD0MT6EeW5rpwx4HsPaQ" Name="2saWay0" Value="pRecurStoolEnema"/>
      <Preference xmi:id="_MXFgEMT6EeW5rpwx4HsPaQ" Name="2saWay1" Value="pRecurStoolScope"/>
      <Preference xmi:id="_wO9xqMIJEeWwxLvAXoXsHA" Name="defaultBranchesPerNode" Value="2"/>
      <Preference xmi:id="_wO9xqcIJEeWwxLvAXoXsHA" Name="addBranchesAt" Value="vTop"/>
      <Preference xmi:id="_wO9xqsIJEeWwxLvAXoXsHA" Name="keyboardNavigation" Value="vTopBranch"/>
      <Preference xmi:id="_wO9xq8IJEeWwxLvAXoXsHA" Name="minimizeEmptySpace" Value="false"/>
      <Preference xmi:id="_wO9xrMIJEeWwxLvAYnXsHA" Name="alignEndNodes" Value="false"/>
      <Preference xmi:id="_wO9xrcIJEeWwxLvAYnXsHA" Name="branchesLinesAt" Value="false"/>
      <Preference xmi:id="_wO9xrsIJEeWwxLvAYnXsHA" Name="skeletonTreeDisplay" Value="false"/>
      <Preference xmi:id="_wO9xr8IJEeWwxLvAYnXsHA" Name="minimumGenerationWidth" Value="100"/>
      <Preference xmi:id="_wO9xsMIJEeWwxLvAYnXsHA" Name="horizontalGenerationSpacing" Value="100"/>
      <Preference xmi:id="_wO9xscIJEeWwxLvAZmXsHA" Name="3saWay0" Value="cStoolScope"/>
      <Preference xmi:id="_wO9xssIJEeWwxLvAZmXsHA" Name="3saWay1" Value="cStoolNG"/>
      <Preference xmi:id="_wO9xs8IJEeWwxLvAZmXsHA" Name="3saWay2" Value="cStoolEnema"/>
    </PreferenceSet>
    <PreferenceSet xmi:id="_wO9xtMIJEeWwxLvAZmXsHA" NameID="SensTornadoNov23">
      <Preference xmi:id="_wO9xtcIJEeWwxLvAZmXsHA" Name="forPayoff6evDecTrailZeros" Value="true"/>
      <Preference xmi:id="_wO9xtsIJEeWwxLvAalXsHA" Name="wrapBranchWidth" Value="3"/>
      <Preference xmi:id="_wO9xt8IJEeWwxLvAalXsHA" Name="forMultiAttributeunitsText" Value=""/>
      <Preference xmi:id="_wO9xuMIJEeWwxLvAalXsHA" Name="monteNumSetsParallelTrials" Value="10"/>
      <Preference xmi:id="_wO9xucIJEeWwxLvAalXsHA" Name="OverrideCalcMethodPathProbs" Value="false"/>
      <Preference xmi:id="_wO9xusIJEeWwxLvAalXsHA" Name="fontFooter_1_0_0" Value="Times New Roman,12,0,0"/>
      <Preference xmi:id="_wO9xu8IJEeWwxLvAbkXsHA" Name="autoCalculateProbabilities" Value="false"/>
      <Preference xmi:id="_wO9xvMIJEeWwxLvAbkXsHA" Name="forPayoff11axisDecPlaces" Value="2"/>
      <Preference xmi:id="_wO9xvcIJEeWwxLvAbkXsHA" Name="nonConstantRiskDefined" Value="false"/>
      <Preference xmi:id="_wO9xvsIJEeWwxLvAbkXsHA" Name="forCostEffectivenessunitsText" Value=""/>
      <Preference xmi:id="_wO9xv8IJEeWwxLvAbkXsHA" Name="forPayoff10unitsText" Value=""/>
      <Preference xmi:id="_wO-YkMIJEeWwxLvAcjXsHA" Name="forBenefitCostthousandsSep" Value="false"/>
      <Preference xmi:id="_wO-YkcIJEeWwxLvAcjXsHA" Name="forMultiAttributeunitsType" Value="unitsType_none"/>
      <Preference xmi:id="_wO-YksIJEeWwxLvAcjXsHA" Name="TreeLocked" Value="false"/>
      <Preference xmi:id="_wO-Yk8IJEeWwxLvAcjXsHA" Name="forMultiAttributeevDecTrailZeros" Value="true"/>
      <Preference xmi:id="_wO-YlMIJEeWwxLvAcjXsHA" Name="forPayoff6unitsType" Value="unitsType_none"/>
      <Preference xmi:id="_wO-YlcIJEeWwxLvAdiXsHA" Name="centerInPage" Value="false"/>
      <Preference xmi:id="_wO-YlsIJEeWwxLvAdiXsHA" Name="forPayoff5axisDecPlaces" Value="2"/>
      <Preference xmi:id="_wO-Yl8IJEeWwxLvAdiXsHA" Name="numberOfThreads" Value="2"/>
      <Preference xmi:id="_wO-YmMIJEeWwxLvAdiXsHA" Name="fontProbability_1_0_0" Value="Times New Roman,12,0,0"/>
      <Preference xmi:id="_wO-YmcIJEeWwxLvAdiXsHA" Name="forPayoff11unitsType" Value="unitsType_none"/>
      <Preference xmi:id="_wO-YmsIJEeWwxLvAehXsHA" Name="forPayoff15chopOffKMBPercent" Value="showExactly"/>
      <Preference xmi:id="_wO-Ym8IJEeWwxLvAehXsHA" Name="forPayoff8thousandsSep" Value="false"/>
      <Preference xmi:id="_wO-YnMIJEeWwxLvAehXsHA" Name="forPayoff4chopOffKMBPercent" Value="showExactly"/>
      <Preference xmi:id="_wO-YncIJEeWwxLvAehXsHA" Name="optimalPathMultiAttribute" Value="opt_high"/>
      <Preference xmi:id="_wO-YnsIJEeWwxLvAehXsHA" Name="maximumCost" Value="20000."/>
      <Preference xmi:id="_wO-Yn8IJEeWwxLvAfgXsHA" Name="forCostEffectivenessthousandsSep" Value="false"/>
      <Preference xmi:id="_wO-YoMIJEeWwxLvAfgXsHA" Name="TreeCreator" Value=""/>
      <Preference xmi:id="_wO-YocIJEeWwxLvAfgXsHA" Name="forPayoff10thousandsSep" Value="false"/>
      <Preference xmi:id="_wO-YosIJEeWwxLvAfgXsHA" Name="forPayoff14probDecPlaces" Value="3"/>
      <Preference xmi:id="_wO-Yo8IJEeWwxLvAfgXsHA" Name="forPayoff11chopOffKMBPercent" Value="showExactly"/>
      <Preference xmi:id="_wO-YpMIJEeWwxLvAgfXsHA" Name="constantRiskDefined" Value="false"/>
      <Preference xmi:id="_wO-YpcIJEeWwxLvAgfXsHA" Name="willingnessToPayLow" Value="0."/>
      <Preference xmi:id="_wO-YpsIJEeWwxLvAgfXsHA" Name="forPayoff11thousandsSep" Value="false"/>
      <Preference xmi:id="_wO-Yp8IJEeWwxLvAgfXsHA" Name="forPayoff2unitsText" Value=""/>
      <Preference xmi:id="_wO-YqMIJEeWwxLvAgfXsHA" Name="forPayoff6chopOffKMBPercent" Value="showExactly"/>
      <Preference xmi:id="_wO-YqcIJEeWwxLvAheXsHA" Name="forPayoff10evDecTrailZeros" Value="true"/>
      <Preference xmi:id="_wO-YqsIJEeWwxLvAheXsHA" Name="forPayoff7evDecPlaces" Value="2"/>
      <Preference xmi:id="_wO-Yq8IJEeWwxLvAheXsHA" Name="headerText" Value=""/>
      <Preference xmi:id="_wO-YrMIJEeWwxLvAheXsHA" Name="displayDefinitionsAtNodes" Value="vShow"/>
      <Preference xmi:id="_wO-YrcIJEeWwxLvAheXsHA" Name="forPayoff4evDecTrailZeros" Value="true"/>
      <Preference xmi:id="_wO-YrsIJEeWwxLvAidXsHA" Name="forPayoff17evDecTrailZeros" Value="true"/>
      <Preference xmi:id="_wO-Yr8IJEeWwxLvAidXsHA" Name="addBranchesAt" Value="vTop"/>
      <Preference xmi:id="_wO-YsMIJEeWwxLvAidXsHA" Name="forPayoff17unitsText" Value=""/>
      <Preference xmi:id="_wO-YscIJEeWwxLvAidXsHA" Name="forPayoff17axisDecPlaces" Value="2"/>
      <Preference xmi:id="_wO-YssIJEeWwxLvAidXsHA" Name="forPayoff13thousandsSep" Value="false"/>
      <Preference xmi:id="_wO-Ys8IJEeWwxLvAjcXsHA" Name="forPayoff5thousandsSep" Value="false"/>
      <Preference xmi:id="_wO-YtMIJEeWwxLvAjcXsHA" Name="fontEV_1_0_0" Value="Times New Roman,11,0,0"/>
      <Preference xmi:id="_wO-YtcIJEeWwxLvAjcXsHA" Name="evaluateTrackersFirstOrderOnly" Value="true"/>
      <Preference xmi:id="_wO-YtsIJEeWwxLvAjcXsHA" Name="forPayoff16chopOffKMBPercent" Value="showExactly"/>
      <Preference xmi:id="_wO-Yt8IJEeWwxLvAjcXsHA" Name="showTerminalColNote" Value="false"/>
      <Preference xmi:id="_wO-YuMIJEeWwxLvAkbXsHA" Name="forBenefitCostchopOffKMBPercent" Value="showExactly"/>
      <Preference xmi:id="_wO-YucIJEeWwxLvAkbXsHA" Name="debugIncludeIdentifiers" Value="[]"/>
      <Preference xmi:id="_wO-YusIJEeWwxLvAkbXsHA" Name="IncreaseDecPlacesPathProb" Value="false"/>
      <Preference xmi:id="_wO-Yu8IJEeWwxLvAkbXsHA" Name="printingZoomFactor" Value="100"/>
      <Preference xmi:id="_wO-YvMIJEeWwxLvAkbXsHA" Name="showTerminalNodeSymbolsAs" Value="vTriangles"/>
      <Preference xmi:id="_wO-YvcIJEeWwxLvAlaXsHA" Name="useRiskFunction" Value="false"/>
      <Preference xmi:id="_wO-YvsIJEeWwxLvAlaXsHA" Name="monteNumTrials" Value="0"/>
      <Preference xmi:id="_wO-Yv8IJEeWwxLvAlaXsHA" Name="directoryForMSCTempFiles" Value=""/>
      <Preference xmi:id="_wO-YwMIJEeWwxLvAlaXsHA" Name="forPayoff3evDecPlaces" Value="2"/>
      <Preference xmi:id="_wO-YwcIJEeWwxLvAlaXsHA" Name="hideProbabilities" Value="false"/>
      <Preference xmi:id="_wO-YwsIJEeWwxLvAmZXsHA" Name="SciNotationPathProb" Value="false"/>
      <Preference xmi:id="_wO-Yw8IJEeWwxLvAmZXsHA" Name="forPayoff18probDecPlaces" Value="3"/>
      <Preference xmi:id="_wO-YxMIJEeWwxLvAmZXsHA" Name="forPayoff13axisDecPlaces" Value="2"/>
      <Preference xmi:id="_wO-YxcIJEeWwxLvAmZXsHA" Name="forBenefitCostaxisDecPlaces" Value="2"/>
      <Preference xmi:id="_wO-YxsIJEeWwxLvAmZXsHA" Name="forPayoff5evDecTrailZeros" Value="true"/>
      <Preference xmi:id="_wO-Yx8IJEeWwxLvAnYXsHA" Name="forMultiAttributeprobDecPlaces" Value="3"/>
      <Preference xmi:id="_wO-YyMIJEeWwxLvAnYXsHA" Name="forPayoff17unitsType" Value="unitsType_none"/>
      <Preference xmi:id="_wO-YycIJEeWwxLvAnYXsHA" Name="forPayoff17chopOffKMBPercent" Value="showExactly"/>
      <Preference xmi:id="_wO-YysIJEeWwxLvAnYXsHA" Name="monteSampleDistributionsV09" Value=""/>
      <Preference xmi:id="_wO-Yy8IJEeWwxLvAnYXsHA" Name="sens3WayVariable2" Value=""/>
      <Preference xmi:id="_wO-YzMIJEeWwxLvAoXXsHA" Name="sens3WayVariable1" Value=""/>
      <Preference xmi:id="_wO-YzcIJEeWwxLvAoXXsHA" Name="allowProbabilitiesNotSumTo1" Value="false"/>
      <Preference xmi:id="_wO-YzsIJEeWwxLvAoXXsHA" Name="TreeDescription" Value=""/>
      <Preference xmi:id="_wO-Yz8IJEeWwxLvAoXXsHA" Name="forPayoff9evDecPlaces" Value="2"/>
      <Preference xmi:id="_wO-Y0MIJEeWwxLvAoXXsHA" Name="CertaintyEq" Value=""/>
      <Preference xmi:id="_wO-Y0cIJEeWwxLvApWXsHA" Name="forPayoff19thousandsSep" Value="false"/>
      <Preference xmi:id="_wO-Y0sIJEeWwxLvApWXsHA" Name="sens3WayVariable3" Value="pHospital,pAllCauseDeath,pDeathCDiff,uCdiff,uWell,cHosp,cVanco6wk,cStoolNG,cStoolEnema,cVanco2wks,cFlagyl,pRespFlagyl,uRecur,pRecurVanco2wks,pRecurVanco6wks,pRecurFlagyl,pRecurStoolNG,pRecurStoolEnema,nCases,cCapEnema,cCapNG,DiscRate"/>
      <Preference xmi:id="_wO-Y08IJEeWwxLvApWXsHA" Name="errorsWarningsAndNotes" Value="false"/>
      <Preference xmi:id="_wO-Y1MIJEeWwxLvApWXsHA" Name="forPayoff3thousandsSep" Value="false"/>
      <Preference xmi:id="_wO-Y1cIJEeWwxLvApWXsHA" Name="forPayoff12thousandsSep" Value="false"/>
      <Preference xmi:id="_wO-Y1sIJEeWwxLvAqVXsHA" Name="forPayoff7probDecPlaces" Value="3"/>
      <Preference xmi:id="_wO-Y18IJEeWwxLvAqVXsHA" Name="forPayoff3evDecTrailZeros" Value="true"/>
      <Preference xmi:id="_wO-Y2MIJEeWwxLvAqVXsHA" Name="definitionLineCharsLimit" Value="1000"/>
      <Preference xmi:id="_wO-Y2cIJEeWwxLvAqVXsHA" Name="forPayoff6evDecPlaces" Value="2"/>
      <Preference xmi:id="_wO-Y2sIJEeWwxLvAqVXsHA" Name="forPayoff18unitsType" Value="unitsType_none"/>
      <Preference xmi:id="_wO-Y28IJEeWwxLvArUXsHA" Name="TreePassword" Value=""/>
      <Preference xmi:id="_wO-_oMIJEeWwxLvArUXsHA" Name="forPayoff6axisDecPlaces" Value="2"/>
      <Preference xmi:id="_wO-_ocIJEeWwxLvArUXsHA" Name="monteRunTrials" Value="false"/>
      <Preference xmi:id="_wO-_osIJEeWwxLvArUXsHA" Name="forPayoff2evDecTrailZeros" Value="true"/>
      <Preference xmi:id="_wO-_o8IJEeWwxLvArUXsHA" Name="mainPayoff" Value="1"/>
      <Preference xmi:id="_wO-_pMIJEeWwxLvAsTXsHA" Name="forPayoff4evDecPlaces" Value="2"/>
      <Preference xmi:id="_wO-_pcIJEeWwxLvAsTXsHA" Name="showHeaders" Value="false"/>
      <Preference xmi:id="_wO-_psIJEeWwxLvAsTXsHA" Name="forPayoff15axisDecPlaces" Value="2"/>
      <Preference xmi:id="_wO-_p8IJEeWwxLvAsTXsHA" Name="DecPlacesProb" Value="3"/>
      <Preference xmi:id="_wO-_qMIJEeWwxLvAsTXsHA" Name="forPayoff14axisDecPlaces" Value="2"/>
      <Preference xmi:id="_wO-_qcIJEeWwxLvAtSXsHA" Name="monteSampleDistributions" Value=""/>
      <Preference xmi:id="_wO-_qsIJEeWwxLvAtSXsHA" Name="forPayoff10chopOffKMBPercent" Value="showExactly"/>
      <Preference xmi:id="_wO-_q8IJEeWwxLvAtSXsHA" Name="forPayoff10probDecPlaces" Value="3"/>
      <Preference xmi:id="_wO-_rMIJEeWwxLvAtSXsHA" Name="forPayoff7unitsText" Value=""/>
      <Preference xmi:id="_wO-_rcIJEeWwxLvAtSXsHA" Name="riskFunction" Value="vConstantRisk"/>
      <Preference xmi:id="_wO-_rsIJEeWwxLvAuRXsHA" Name="allowTerminalNodeActPayoff" Value="false"/>
      <Preference xmi:id="_wO-_r8IJEeWwxLvAuRXsHA" Name="forPayoff7unitsType" Value="unitsType_none"/>
      <Preference xmi:id="_wO-_sMIJEeWwxLvAuRXsHA" Name="forPayoff16unitsType" Value="unitsType_none"/>
      <Preference xmi:id="_wO-_scIJEeWwxLvAuRXsHA" Name="forBenefitCostevDecTrailZeros" Value="true"/>
      <Preference xmi:id="_wO-_ssIJEeWwxLvAuRXsHA" Name="forCostEffectivenesschopOffKMBPercent" Value="showExactly"/>
      <Preference xmi:id="_wO-_s8IJEeWwxLvAvQXsHA" Name="useMaximumCost" Value="false"/>
      <Preference xmi:id="_wO-_tMIJEeWwxLvAvQXsHA" Name="forPayoff6unitsText" Value=""/>
      <Preference xmi:id="_wO-_tcIJEeWwxLvAvQXsHA" Name="fontDefault_1_0_0" Value="Times New Roman,12,0,0"/>
      <Preference xmi:id="_wO-_tsIJEeWwxLvAvQXsHA" Name="forPayoff19evDecTrailZeros" Value="true"/>
      <Preference xmi:id="_wO-_t8IJEeWwxLvAvQXsHA" Name="ceEffPayoff" Value="2"/>
      <Preference xmi:id="_wO-_uMIJEeWwxLvAwPXsHA" Name="forPayoff3unitsText" Value=""/>
      <Preference xmi:id="_wO-_ucIJEeWwxLvAwPXsHA" Name="forBenefitCostunitsType" Value="unitsType_currency"/>
      <Preference xmi:id="_wO-_usIJEeWwxLvAwPXsHA" Name="SciNotationBranchProb" Value="false"/>
      <Preference xmi:id="_wO-_u8IJEeWwxLvAwPXsHA" Name="alignFooter" Value="right"/>
      <Preference xmi:id="_wO-_vMIJEeWwxLvAwPXsHA" Name="forPayoff12chopOffKMBPercent" Value="showExactly"/>
      <Preference xmi:id="_wO-_vcIJEeWwxLvAxOXsHA" Name="useExcelFormat" Value=".xls"/>
      <Preference xmi:id="_wO-_vsIJEeWwxLvAxOXsHA" Name="forPayoff6probDecPlaces" Value="3"/>
      <Preference xmi:id="_wO-_v8IJEeWwxLvAxOXsHA" Name="forPayoff5unitsType" Value="unitsType_none"/>
      <Preference xmi:id="_wO-_wMIJEeWwxLvAxOXsHA" Name="showMarkovInformation" Value="true"/>
      <Preference xmi:id="_wO-_wcIJEeWwxLvAxOXsHA" Name="forPayoff11unitsText" Value=""/>
      <Preference xmi:id="_wO-_wsIJEeWwxLvAyNXsHA" Name="conserveMemoryThreshold" Value="999999"/>
      <Preference xmi:id="_wO-_w8IJEeWwxLvAyNXsHA" Name="probDecTrailZeros" Value="true"/>
      <Preference xmi:id="_wO-_xMIJEeWwxLvAyNXsHA" Name="forPayoff6thousandsSep" Value="false"/>
      <Preference xmi:id="_wO-_xcIJEeWwxLvAyNXsHA" Name="forPayoff16unitsText" Value=""/>
      <Preference xmi:id="_wO-_xsIJEeWwxLvAyNXsHA" Name="forPayoff3axisDecPlaces" Value="2"/>
      <Preference xmi:id="_wO-_x8IJEeWwxLvAzMXsHA" Name="forPayoff11evDecTrailZeros" Value="true"/>
      <Preference xmi:id="_wO-_yMIJEeWwxLvAzMXsHA" Name="dataDelimiterSeparatorDefault" Value="DELIMITER_TAB"/>
      <Preference xmi:id="_wO-_ycIJEeWwxLvAzMXsHA" Name="categoriesInTreeWindow" Value="false"/>
      <Preference xmi:id="_wO-_ysIJEeWwxLvAzMXsHA" Name="forCostEffectivenessevDecPlaces" Value="2"/>
      <Preference xmi:id="_wO-_y8IJEeWwxLvAzMXsHA" Name="ceCostPayoff" Value="1"/>
      <Preference xmi:id="_wO-_zMIJEeWwxLvA0LXsHA" Name="displayCalculatedProbabilities" Value="true"/>
      <Preference xmi:id="_wO-_zcIJEeWwxLvA0LXsHA" Name="bcBenPayoff" Value="1"/>
      <Preference xmi:id="_wO-_zsIJEeWwxLvA0LXsHA" Name="supressCloneCopy" Value="true"/>
      <Preference xmi:id="_wO-_z8IJEeWwxLvA0LXsHA" Name="forPayoff8unitsText" Value=""/>
      <Preference xmi:id="_wO-_0MIJEeWwxLvA0LXsHA" Name="monteRunParallelTrials" Value="false"/>
      <Preference xmi:id="_wO-_0cIJEeWwxLvA1KXsHA" Name="forPayoff8evDecPlaces" Value="2"/>
      <Preference xmi:id="_wO-_0sIJEeWwxLvA1KXsHA" Name="constantRiskCoefficient" Value="0"/>
      <Preference xmi:id="_wO-_08IJEeWwxLvA1KXsHA" Name="showTerminalColumn" Value="false"/>
      <Preference xmi:id="_wO-_1MIJEeWwxLvA1KXsHA" Name="forMultiAttributethousandsSep" Value="false"/>
      <Preference xmi:id="_wO-_1cIJEeWwxLvA1KXsHA" Name="hideAllNodeTexts" Value="false"/>
      <Preference xmi:id="_wO-_1sIJEeWwxLvA2JXsHA" Name="VarCategoryGroupDirectFirst" Value="0"/>
      <Preference xmi:id="_wO-_18IJEeWwxLvA2JXsHA" Name="seedingBehaviour" Value="vSeedIndependent"/>
      <Preference xmi:id="_wO-_2MIJEeWwxLvA2JXsHA" Name="forPayoff17thousandsSep" Value="false"/>
      <Preference xmi:id="_wO-_2cIJEeWwxLvA2JXsHA" Name="forPayoff9evDecTrailZeros" Value="true"/>
      <Preference xmi:id="_wO-_2sIJEeWwxLvA2JXsHA" Name="useCustomRegionalNumericSettings" Value="false"/>
      <Preference xmi:id="_wO-_28IJEeWwxLvA3IXsHA" Name="terminalColNote" Value=""/>
      <Preference xmi:id="_wO-_3MIJEeWwxLvA3IXsHA" Name="forCostEffectivenessprobDecPlaces" Value="3"/>
      <Preference xmi:id="_wO-_3cIJEeWwxLvA3IXsHA" Name="fastRollBack" Value="false"/>
      <Preference xmi:id="_wO-_3sIJEeWwxLvA3IXsHA" Name="globalTablesProjectAdd" Value="true"/>
      <Preference xmi:id="_wO-_38IJEeWwxLvA3IXsHA" Name="VarCategoryEndMarker" Value=""/>
      <Preference xmi:id="_wO-_4MIJEeWwxLvA4HXsHA" Name="forPayoff18unitsText" Value=""/>
      <Preference xmi:id="_wO-_4cIJEeWwxLvA4HXsHA" Name="forPayoff13unitsText" Value=""/>
      <Preference xmi:id="_wO-_4sIJEeWwxLvA4HXsHA" Name="useStripedBranchLines" Value="false"/>
      <Preference xmi:id="_wO-_48IJEeWwxLvA4HXsHA" Name="dataDelimiterCustom" Value="    "/>
      <Preference xmi:id="_wO-_5MIJEeWwxLvA4HXsHA" Name="analysisComment" Value="None"/>
      <Preference xmi:id="_wO-_5cIJEeWwxLvA5GXsHA" Name="forCostEffectivenessaxisDecPlaces" Value="2"/>
      <Preference xmi:id="_wO-_5sIJEeWwxLvA5GXsHA" Name="automaticNodeNumbering" Value="false"/>
      <Preference xmi:id="_wO-_58IJEeWwxLvA5GXsHA" Name="forPayoff17evDecPlaces" Value="2"/>
      <Preference xmi:id="_wO-_6MIJEeWwxLvA5GXsHA" Name="DecPlacesBranchProb" Value="3"/>
      <Preference xmi:id="_wO_msMIJEeWwxLvA5GXsHA" Name="forMultiAttributeevDecPlaces" Value="2"/>
      <Preference xmi:id="_wO_mscIJEeWwxLvA6FXsHA" Name="alignEndNodes" Value="false"/>
      <Preference xmi:id="_wO_mssIJEeWwxLvA6FXsHA" Name="forPayoff9thousandsSep" Value="false"/>
      <Preference xmi:id="_wO_ms8IJEeWwxLvA6FXsHA" Name="minimumEffectiveness" Value="0.01"/>
      <Preference xmi:id="_wO_mtMIJEeWwxLvA6FXsHA" Name="forPayoff12evDecPlaces" Value="2"/>
      <Preference xmi:id="_wO_mtcIJEeWwxLvA6FXsHA" Name="forPayoff5unitsText" Value=""/>
      <Preference xmi:id="_wO_mtsIJEeWwxLvA7EXsHA" Name="forPayoff12axisDecPlaces" Value="2"/>
      <Preference xmi:id="_wO_mt8IJEeWwxLvA7EXsHA" Name="thresholdSizeReuseParseables" Value="-1"/>
      <Preference xmi:id="_wO_muMIJEeWwxLvA7EXsHA" Name="sens1WayVariable" Value=""/>
      <Preference xmi:id="_wO_mucIJEeWwxLvA7EXsHA" Name="forPayoff8chopOffKMBPercent" Value="showExactly"/>
      <Preference xmi:id="_wO_musIJEeWwxLvA7EXsHA" Name="forPayoff1axisDecPlaces" Value="2"/>
      <Preference xmi:id="_wO_mu8IJEeWwxLvA8DXsHA" Name="forPayoff13probDecPlaces" Value="3"/>
      <Preference xmi:id="_wO_mvMIJEeWwxLvA8DXsHA" Name="forPayoff17probDecPlaces" Value="3"/>
      <Preference xmi:id="_wO_mvcIJEeWwxLvA8DXsHA" Name="forPayoff13evDecPlaces" Value="2"/>
      <Preference xmi:id="_wO_mvsIJEeWwxLvA8DXsHA" Name="forPayoff14unitsType" Value="unitsType_none"/>
      <Preference xmi:id="_wO_mv8IJEeWwxLvA8DXsHA" Name="forPayoff4unitsType" Value="unitsType_none"/>
      <Preference xmi:id="_wO_mwMIJEeWwxLvA9CXsHA" Name="calculateExtraPayoffs" Value="false"/>
      <Preference xmi:id="_wO_mwcIJEeWwxLvA9CXsHA" Name="forPayoff8probDecPlaces" Value="3"/>
      <Preference xmi:id="_wO_mwsIJEeWwxLvA9CXsHA" Name="virtualMemoryLimit" Value="500"/>
      <Preference xmi:id="_wO_mw8IJEeWwxLvA9CXsHA" Name="prepareEntireTree" Value="true"/>
      <Preference xmi:id="_wO_mxMIJEeWwxLvA9CXsHA" Name="monteDownstreamMethod" Value="vSameDecis"/>
      <Preference xmi:id="_wO_mxcIJEeWwxLvA-BXsHA" Name="forMultiAttributeaxisDecPlaces" Value="2"/>
      <Preference xmi:id="_wO_mxsIJEeWwxLvA-BXsHA" Name="forPayoff9axisDecPlaces" Value="2"/>
      <Preference xmi:id="_wO_mx8IJEeWwxLvA-BXsHA" Name="TreeGotPasswordFrom" Value="false"/>
      <Preference xmi:id="_wO_myMIJEeWwxLvA-BXsHA" Name="forPayoff1unitsText" Value=""/>
      <Preference xmi:id="_wO_mycIJEeWwxLvA-BXsHA" Name="forPayoff11probDecPlaces" Value="3"/>
      <Preference xmi:id="_wO_mysIJEeWwxLvA_AXsHA" Name="forPayoff4probDecPlaces" Value="3"/>
      <Preference xmi:id="_wO_my8IJEeWwxLvA_AXsHA" Name="flagNodesWithComments" Value="true"/>
      <Preference xmi:id="_wO_mzMIJEeWwxLvA_AXsHA" Name="thousandsSeparator" Value=","/>
      <Preference xmi:id="_wO_mzcIJEeWwxLvA_AXsHA" Name="outputReports_MonteCarlo" Value="montecarlo-identifiers-text,montecarlo-all-stats-union-text,montecarlo-main-text-simple,montecarlo-trackers-text,montecarlo-extras-text,montecarlo-all-values-union-text,montecarlo-all-evs-union-text,montecarlo-all-extra-payoffs-text,montecarlo-distsamplers-text,montecarlo-all-dists-text,montecarlo-all-trackers-text,montecarlo-EVPI-summary-text,montecarlo-strategy-chart,montecarlo-probdist,montecarlo-cost-effect-chart,montecarlo-cost-effect-chart-inv,montecarlo-cost-effect-txt,montecarlo-CEAC-chart,montecarlo-CE-strategy-chart,montecarlo-CE-scatter-chart,montecarlo-ICE-scatter-chart,montecarlo-nmb-vs-wtp,montecarlo-inmb-vs-wtp"/>
      <Preference xmi:id="_wO_mzsIJEeWwxLvA_AXsHA" Name="forCostEffectivenessunitsType" Value="unitsType_none"/>
      <Preference xmi:id="_wO_mz8IJEeWwxLvAA_XsHA" Name="forBenefitCostprobDecPlaces" Value="3"/>
      <Preference xmi:id="_wO_m0MIJEeWwxLvAA_XsHA" Name="forPayoff14evDecPlaces" Value="2"/>
      <Preference xmi:id="_wO_m0cIJEeWwxLvAA_XsHA" Name="displayPayoffsBoxed" Value="false"/>
      <Preference xmi:id="_wO_m0sIJEeWwxLvAA_XsHA" Name="terminateMarkovTrialsOnAbsorb" Value="true"/>
      <Preference xmi:id="_wO_m08IJEeWwxLvAA_XsHA" Name="numberAllNodes" Value="false"/>
      <Preference xmi:id="_wO_m1MIJEeWwxLvAB-XsHA" Name="ExternalSubtreeLineStyle" Value="vDotted"/>
      <Preference xmi:id="_wO_m1cIJEeWwxLvAB-XsHA" Name="SavedAnalysisAbstractSummary" Value="false"/>
      <Preference xmi:id="_wO_m1sIJEeWwxLvAB-XsHA" Name="forPayoff8evDecTrailZeros" Value="true"/>
      <Preference xmi:id="_wO_m18IJEeWwxLvAB-XsHA" Name="displayEV" Value="false"/>
      <Preference xmi:id="_wO_m2MIJEeWwxLvAB-XsHA" Name="monteSampleFlag" Value="vSampleAll"/>
      <Preference xmi:id="_wO_m2cIJEeWwxLvAC9XsHA" Name="monteNumSamples" Value="100"/>
      <Preference xmi:id="_wO_m2sIJEeWwxLvAC9XsHA" Name="textOnlyAnalysisOutputs" Value="false"/>
      <Preference xmi:id="_wO_m28IJEeWwxLvAC9XsHA" Name="forPayoff2chopOffKMBPercent" Value="showExactly"/>
      <Preference xmi:id="_wO_m3MIJEeWwxLvAC9XsHA" Name="showBreaks" Value="false"/>
      <Preference xmi:id="_wO_m3cIJEeWwxLvAC9XsHA" Name="currencySymbol" Value="$"/>
      <Preference xmi:id="_wO_m3sIJEeWwxLvAD8XsHA" Name="forPayoff18thousandsSep" Value="false"/>
      <Preference xmi:id="_wO_m38IJEeWwxLvAD8XsHA" Name="optimizeAllExpressions" Value="true"/>
      <Preference xmi:id="_wO_m4MIJEeWwxLvAD8XsHA" Name="forPayoff18axisDecPlaces" Value="2"/>
      <Preference xmi:id="_wO_m4cIJEeWwxLvAD8XsHA" Name="clearDebugOutputLines" Value="10000"/>
      <Preference xmi:id="_wO_m4sIJEeWwxLvAD8XsHA" Name="forPayoff18evDecPlaces" Value="2"/>
      <Preference xmi:id="_wO_m48IJEeWwxLvAE7XsHA" Name="forPayoff16thousandsSep" Value="false"/>
      <Preference xmi:id="_wO_m5MIJEeWwxLvAE7XsHA" Name="displayPathProbabilities" Value="false"/>
      <Preference xmi:id="_wO_m5cIJEeWwxLvAE7XsHA" Name="forMultiAttributechopOffKMBPercent" Value="showExactly"/>
      <Preference xmi:id="_wO_m5sIJEeWwxLvAE7XsHA" Name="willingnessToPayHigh" Value="100000."/>
      <Preference xmi:id="_wO_m58IJEeWwxLvAE7XsHA" Name="forPayoff9unitsText" Value=""/>
      <Preference xmi:id="_wO_m6MIJEeWwxLvAF6XsHA" Name="displayPayoffsName" Value="true"/>
      <Preference xmi:id="_wO_m6cIJEeWwxLvAF6XsHA" Name="forPayoff9chopOffKMBPercent" Value="showExactly"/>
      <Preference xmi:id="_wO_m6sIJEeWwxLvAF6XsHA" Name="numberingTextFormat" Value="{^}"/>
      <Preference xmi:id="_wO_m68IJEeWwxLvAF6XsHA" Name="fontHeader_1_0_0" Value="Times New Roman,12,0,0"/>
      <Preference xmi:id="_wO_m7MIJEeWwxLvAF6XsHA" Name="monteSumParallelTrials" Value="0"/>
      <Preference xmi:id="_wO_m7cIJEeWwxLvAG5XsHA" Name="forPayoff19axisDecPlaces" Value="2"/>
      <Preference xmi:id="_wO_m7sIJEeWwxLvAG5XsHA" Name="linestyle" Value="vSolid"/>
      <Preference xmi:id="_wO_m78IJEeWwxLvAG5XsHA" Name="forPayoff13evDecTrailZeros" Value="true"/>
      <Preference xmi:id="_wO_m8MIJEeWwxLvAG5XsHA" Name="forPayoff19unitsType" Value="unitsType_none"/>
      <Preference xmi:id="_wO_m8cIJEeWwxLvAG5XsHA" Name="forPayoff7evDecTrailZeros" Value="true"/>
      <Preference xmi:id="_wO_m8sIJEeWwxLvAH4XsHA" Name="forPayoff15unitsText" Value=""/>
      <Preference xmi:id="_wPANwMIJEeWwxLvAH4XsHA" Name="tryAnalysisSuppressClone" Value="true"/>
      <Preference xmi:id="_wPANwcIJEeWwxLvAH4XsHA" Name="forPayoff12probDecPlaces" Value="3"/>
      <Preference xmi:id="_wPANwsIJEeWwxLvAH4XsHA" Name="forPayoff4unitsText" Value=""/>
      <Preference xmi:id="_wPANw8IJEeWwxLvAH4XsHA" Name="OverrideCalcMethodBranchProbs" Value="false"/>
      <Preference xmi:id="_wPANxMIJEeWwxLvAI3XsHA" Name="useCustomPayoffNames" Value="false"/>
      <Preference xmi:id="_wPANxcIJEeWwxLvAI3XsHA" Name="forPayoff1thousandsSep" Value="false"/>
      <Preference xmi:id="_wPANxsIJEeWwxLvAI3XsHA" Name="forPayoff15unitsType" Value="unitsType_none"/>
      <Preference xmi:id="_wPANx8IJEeWwxLvAI3XsHA" Name="forPayoff2axisDecPlaces" Value="2"/>
      <Preference xmi:id="_wPANyMIJEeWwxLvAI3XsHA" Name="monteNumVOISamples" Value="0"/>
      <Preference xmi:id="_wPANycIJEeWwxLvAJ2XsHA" Name="forCostEffectivenessevDecTrailZeros" Value="true"/>
      <Preference xmi:id="_wPANysIJEeWwxLvAJ2XsHA" Name="expandNode" Value="false"/>
      <Preference xmi:id="_wPANy8IJEeWwxLvAJ2XsHA" Name="forPayoff16probDecPlaces" Value="3"/>
      <Preference xmi:id="_wPANzMIJEeWwxLvAJ2XsHA" Name="forPayoff10unitsType" Value="unitsType_none"/>
      <Preference xmi:id="_wPANzcIJEeWwxLvAJ2XsHA" Name="forPayoff14evDecTrailZeros" Value="true"/>
      <Preference xmi:id="_wPANzsIJEeWwxLvAK1XsHA" Name="randomizeDiscreteIndividuals" Value="false"/>
      <Preference xmi:id="_wPANz8IJEeWwxLvAK1XsHA" Name="forPayoff9probDecPlaces" Value="3"/>
      <Preference xmi:id="_wPAN0MIJEeWwxLvAK1XsHA" Name="forPayoff1evDecPlaces" Value="2"/>
      <Preference xmi:id="_wPAN0cIJEeWwxLvAK1XsHA" Name="forPayoff13unitsType" Value="unitsType_none"/>
      <Preference xmi:id="_wPAN0sIJEeWwxLvAK1XsHA" Name="forPayoff3chopOffKMBPercent" Value="showExactly"/>
      <Preference xmi:id="_wPAN08IJEeWwxLvAL0XsHA" Name="forPayoff19unitsText" Value=""/>
      <Preference xmi:id="_wPAN1MIJEeWwxLvAL0XsHA" Name="VarCategoryTitlePrefix" Value="--- "/>
      <Preference xmi:id="_wPAN1cIJEeWwxLvAL0XsHA" Name="anchorArrowEnd" Value="false"/>
      <Preference xmi:id="_wPAN1sIJEeWwxLvAL0XsHA" Name="forPayoff2unitsType" Value="unitsType_none"/>
      <Preference xmi:id="_wPAN18IJEeWwxLvAL0XsHA" Name="forPayoff19evDecPlaces" Value="2"/>
      <Preference xmi:id="_wPAN2MIJEeWwxLvAMzXsHA" Name="rollbackShowNetBen" Value="false"/>
      <Preference xmi:id="_wPAN2cIJEeWwxLvAMzXsHA" Name="conserveMemoryNodeCacheThreshold" Value="999999"/>
      <Preference xmi:id="_wPAN2sIJEeWwxLvAMzXsHA" Name="forPayoff15probDecPlaces" Value="3"/>
      <Preference xmi:id="_wPAN28IJEeWwxLvAMzXsHA" Name="minimizeEmptySpace" Value="false"/>
      <Preference xmi:id="_wPAN3MIJEeWwxLvAMzXsHA" Name="alignHeader" Value="left"/>
      <Preference xmi:id="_wPAN3cIJEeWwxLvANyXsHA" Name="branchesLinesAt" Value="false"/>
      <Preference xmi:id="_wPAN3sIJEeWwxLvANyXsHA" Name="skeletonTreeDisplay" Value="false"/>
      <Preference xmi:id="_wPAN38IJEeWwxLvANyXsHA" Name="forPayoff16evDecPlaces" Value="2"/>
      <Preference xmi:id="_wPAN4MIJEeWwxLvANyXsHA" Name="forPayoff10axisDecPlaces" Value="2"/>
      <Preference xmi:id="_wPAN4cIJEeWwxLvANyXsHA" Name="forPayoff5evDecPlaces" Value="2"/>
      <Preference xmi:id="_wPAN4sIJEeWwxLvAOxXsHA" Name="keyboardNavigation" Value="vTopBranch"/>
      <Preference xmi:id="_wPAN48IJEeWwxLvAOxXsHA" Name="UseDistributedComputers" Value="false"/>
      <Preference xmi:id="_wPAN5MIJEeWwxLvAOxXsHA" Name="forPayoff1unitsType" Value="unitsType_none"/>
      <Preference xmi:id="_wPAN5cIJEeWwxLvAOxXsHA" Name="forPayoff18evDecTrailZeros" Value="true"/>
      <Preference xmi:id="_wPAN5sIJEeWwxLvAOxXsHA" Name="forPayoff15evDecTrailZeros" Value="true"/>
      <Preference xmi:id="_wPAN58IJEeWwxLvAPwXsHA" Name="forPayoff4thousandsSep" Value="false"/>
      <Preference xmi:id="_wPAN6MIJEeWwxLvAPwXsHA" Name="categoriesInPropertiesGrid" Value="false"/>
      <Preference xmi:id="_wPAN6cIJEeWwxLvAPwXsHA" Name="fontNode_1_0_0" Value="Times New Roman,12,0,0"/>
      <Preference xmi:id="_wPAN6sIJEeWwxLvAPwXsHA" Name="LinearSeg" Value=""/>
      <Preference xmi:id="_wPAN68IJEeWwxLvAPwXsHA" Name="currencySymbolLeft" Value="true"/>
      <Preference xmi:id="_wPAN7MIJEeWwxLvAQvXsHA" Name="forPayoff13chopOffKMBPercent" Value="showExactly"/>
      <Preference xmi:id="_wPAN7cIJEeWwxLvAQvXsHA" Name="TrackerModificationEvalOrder" Value="REVERSE_ALPHA_DEFAULT"/>
      <Preference xmi:id="_wPAN7sIJEeWwxLvAQvXsHA" Name="forPayoff1chopOffKMBPercent" Value="showExactly"/>
      <Preference xmi:id="_wPAN78IJEeWwxLvAQvXsHA" Name="bcCostPayoff" Value="2"/>
      <Preference xmi:id="_wPAN8MIJEeWwxLvAQvXsHA" Name="willingnessToPay" Value="0."/>
      <Preference xmi:id="_wPAN8cIJEeWwxLvARuXsHA" Name="forPayoff12unitsText" Value=""/>
      <Preference xmi:id="_wPAN8sIJEeWwxLvARuXsHA" Name="forPayoff8unitsType" Value="unitsType_none"/>
      <Preference xmi:id="_wPAN88IJEeWwxLvARuXsHA" Name="forPayoff5chopOffKMBPercent" Value="showExactly"/>
      <Preference xmi:id="_wPAN9MIJEeWwxLvARuXsHA" Name="decimalSeparator" Value="."/>
      <Preference xmi:id="_wPAN9cIJEeWwxLvARuXsHA" Name="maxMarkovStages" Value="1000000"/>
      <Preference xmi:id="_wPAN9sIJEeWwxLvAStXsHA" Name="fontVariable_1_0_0" Value="Times New Roman,11,0,0"/>
      <Preference xmi:id="_wPAN98IJEeWwxLvAStXsHA" Name="forPayoff12unitsType" Value="unitsType_none"/>
      <Preference xmi:id="_wPAN-MIJEeWwxLvAStXsHA" Name="forPayoff1probDecPlaces" Value="3"/>
      <Preference xmi:id="_wPAN-cIJEeWwxLvAStXsHA" Name="forPayoff19chopOffKMBPercent" Value="showExactly"/>
      <Preference xmi:id="_wPAN-sIJEeWwxLvAStXsHA" Name="defaultBranchesPerNode" Value="2"/>
      <Preference xmi:id="_wPAN-8IJEeWwxLvATsXsHA" Name="forPayoff12evDecTrailZeros" Value="true"/>
      <Preference xmi:id="_wPAN_MIJEeWwxLvATsXsHA" Name="forPayoff14thousandsSep" Value="false"/>
      <Preference xmi:id="_wPAN_cIJEeWwxLvATsXsHA" Name="showNamedDistributions" Value="false"/>
      <Preference xmi:id="_wPAN_sIJEeWwxLvATsXsHA" Name="forPayoff18chopOffKMBPercent" Value="showExactly"/>
      <Preference xmi:id="_wPAN_8IJEeWwxLvATsXsHA" Name="forPayoff15evDecPlaces" Value="2"/>
      <Preference xmi:id="_wPAOAMIJEeWwxLvAUrXsHA" Name="forPayoff2evDecPlaces" Value="2"/>
      <Preference xmi:id="_wPAOAcIJEeWwxLvAUrXsHA" Name="globalTablesProjectDir" Value=""/>
      <Preference xmi:id="_wPAOAsIJEeWwxLvAUrXsHA" Name="attributeWeight1" Value="1."/>
      <Preference xmi:id="_wPAOA8IJEeWwxLvAUrXsHA" Name="optType17" Value="opt_high"/>
      <Preference xmi:id="_wPAOBMIJEeWwxLvAUrXsHA" Name="forPayoff3unitsType" Value="unitsType_none"/>
      <Preference xmi:id="_wPAOBcIJEeWwxLvAVqXsHA" Name="optType16" Value="opt_high"/>
      <Preference xmi:id="_wPAOBsIJEeWwxLvAVqXsHA" Name="useExcel2007formatForLargeReports" Value="false"/>
      <Preference xmi:id="_wPAOB8IJEeWwxLvAVqXsHA" Name="optType15" Value="opt_high"/>
      <Preference xmi:id="_wPAOCMIJEeWwxLvAVqXsHA" Name="debugExcludeIdentifiers" Value="[]"/>
      <Preference xmi:id="_wPAOCcIJEeWwxLvAVqXsHA" Name="attributeWeight2" Value="0."/>
      <Preference xmi:id="_wPA00MIJEeWwxLvAWpXsHA" Name="optType14" Value="opt_high"/>
      <Preference xmi:id="_wPA00cIJEeWwxLvAWpXsHA" Name="horizontalGenerationSpacing" Value="100"/>
      <Preference xmi:id="_wPA00sIJEeWwxLvAWpXsHA" Name="rollbackCalc" Value="rbc_evs"/>
      <Preference xmi:id="_wPA008IJEeWwxLvAWpXsHA" Name="forPayoff8axisDecPlaces" Value="2"/>
      <Preference xmi:id="_wPA01MIJEeWwxLvAWpXsHA" Name="allowVariableOptimization" Value="true"/>
      <Preference xmi:id="_wPA01cIJEeWwxLvAXoXsHA" Name="optType19" Value="opt_high"/>
      <Preference xmi:id="_wPA01sIJEeWwxLvAXoXsHA" Name="optType18" Value="opt_high"/>
      <Preference xmi:id="_wPA018IJEeWwxLvAXoXsHA" Name="internalCalculations" Value="false"/>
      <Preference xmi:id="_wPA02MIJEeWwxLvAXoXsHA" Name="optimalPathBenCost" Value="opt_high"/>
      <Preference xmi:id="_wPA02cIJEeWwxLvAXoXsHA" Name="optType12" Value="opt_high"/>
      <Preference xmi:id="_wPA02sIJEeWwxLvAYnXsHA" Name="optType13" Value="opt_high"/>
      <Preference xmi:id="_wPA028IJEeWwxLvAYnXsHA" Name="forPayoff7thousandsSep" Value="false"/>
      <Preference xmi:id="_wPA03MIJEeWwxLvAYnXsHA" Name="optType10" Value="opt_high"/>
      <Preference xmi:id="_wPA03cIJEeWwxLvAYnXsHA" Name="optType11" Value="opt_high"/>
      <Preference xmi:id="_wPA03sIJEeWwxLvAYnXsHA" Name="outputReports_enabled" Value="false"/>
      <Preference xmi:id="_wPA038IJEeWwxLvAZmXsHA" Name="definitionsTotalCharsLimit" Value="10000"/>
      <Preference xmi:id="_wPA04MIJEeWwxLvAZmXsHA" Name="forBenefitCostunitsText" Value=""/>
      <Preference xmi:id="_wPA04cIJEeWwxLvAZmXsHA" Name="minimumGenerationWidth" Value="100"/>
      <Preference xmi:id="_wPA04sIJEeWwxLvAZmXsHA" Name="elimExtendedDominance" Value="true"/>
      <Preference xmi:id="_wPA048IJEeWwxLvAZmXsHA" Name="generatorSeed" Value="1"/>
      <Preference xmi:id="_wPA05MIJEeWwxLvAalXsHA" Name="optimalPathCostEff" Value="opt_low"/>
      <Preference xmi:id="_wPA05cIJEeWwxLvAalXsHA" Name="forPayoff14chopOffKMBPercent" Value="showExactly"/>
      <Preference xmi:id="_wPA05sIJEeWwxLvAalXsHA" Name="annotationBoxBorder" Value="vDashed"/>
      <Preference xmi:id="_wPA058IJEeWwxLvAalXsHA" Name="supportExcel2007Format" Value="false"/>
      <Preference xmi:id="_wPA06MIJEeWwxLvAalXsHA" Name="forPayoff19probDecPlaces" Value="3"/>
      <Preference xmi:id="_wPA06cIJEeWwxLvAbkXsHA" Name="forPayoff15thousandsSep" Value="false"/>
      <Preference xmi:id="_wPA06sIJEeWwxLvAbkXsHA" Name="numberOfEnabledPayoffs" Value="9"/>
      <Preference xmi:id="_wPA068IJEeWwxLvAbkXsHA" Name="locale" Value="en_US"/>
      <Preference xmi:id="_wPA07MIJEeWwxLvAbkXsHA" Name="LinearSegPoints" Value=""/>
      <Preference xmi:id="_wPA07cIJEeWwxLvAbkXsHA" Name="drawGraphCostY" Value="drawGraphCostY"/>
      <Preference xmi:id="_wPA07sIJEeWwxLvAcjXsHA" Name="forPayoff5probDecPlaces" Value="3"/>
      <Preference xmi:id="_wPA078IJEeWwxLvAcjXsHA" Name="highlightNodesBeingDebugged" Value="false"/>
      <Preference xmi:id="_wPA08MIJEeWwxLvAcjXsHA" Name="forPayoff11evDecPlaces" Value="2"/>
      <Preference xmi:id="_wPA08cIJEeWwxLvAcjXsHA" Name="useMinimumEffectiveness" Value="false"/>
      <Preference xmi:id="_wPA08sIJEeWwxLvAcjXsHA" Name="useAttributesWeights" Value="false"/>
      <Preference xmi:id="_wPA088IJEeWwxLvAdiXsHA" Name="forPayoff7chopOffKMBPercent" Value="showExactly"/>
      <Preference xmi:id="_wPA09MIJEeWwxLvAdiXsHA" Name="setNumberOfThreads" Value="false"/>
      <Preference xmi:id="_wPA09cIJEeWwxLvAdiXsHA" Name="forPayoff14unitsText" Value=""/>
      <Preference xmi:id="_wPA09sIJEeWwxLvAdiXsHA" Name="forBenefitCostevDecPlaces" Value="2"/>
      <Preference xmi:id="_wPA098IJEeWwxLvAdiXsHA" Name="showTrackerInitialValue" Value="true"/>
      <Preference xmi:id="_wPA0-MIJEeWwxLvAehXsHA" Name="calcType" Value="ct_costEff"/>
      <Preference xmi:id="_wPA0-cIJEeWwxLvAehXsHA" Name="optType1" Value="opt_high"/>
      <Preference xmi:id="_wPA0-sIJEeWwxLvAehXsHA" Name="optType2" Value="opt_high"/>
      <Preference xmi:id="_wPA0-8IJEeWwxLvAehXsHA" Name="DecPlacesPathProb" Value="3"/>
      <Preference xmi:id="_wPA0_MIJEeWwxLvAehXsHA" Name="optType3" Value="opt_high"/>
      <Preference xmi:id="_wPA0_cIJEeWwxLvAfgXsHA" Name="optType4" Value="opt_high"/>
      <Preference xmi:id="_wPA0_sIJEeWwxLvAfgXsHA" Name="forPayoff10evDecPlaces" Value="2"/>
      <Preference xmi:id="_wPA0_8IJEeWwxLvAfgXsHA" Name="footerText" Value=""/>
      <Preference xmi:id="_wPA1AMIJEeWwxLvAfgXsHA" Name="forPayoff2thousandsSep" Value="false"/>
      <Preference xmi:id="_wPA1AcIJEeWwxLvAfgXsHA" Name="wrapProbability" Value="false"/>
      <Preference xmi:id="_wPA1AsIJEeWwxLvAgfXsHA" Name="optType9" Value="opt_high"/>
      <Preference xmi:id="_wPA1A8IJEeWwxLvAgfXsHA" Name="forPayoff3probDecPlaces" Value="3"/>
      <Preference xmi:id="_wPA1BMIJEeWwxLvAgfXsHA" Name="saveSettingsForThisTree" Value="false"/>
      <Preference xmi:id="_wPA1BcIJEeWwxLvAgfXsHA" Name="forPayoff1evDecTrailZeros" Value="true"/>
      <Preference xmi:id="_wPA1BsIJEeWwxLvAgfXsHA" Name="forPayoff16axisDecPlaces" Value="2"/>
      <Preference xmi:id="_wPA1B8IJEeWwxLvAheXsHA" Name="optType5" Value="opt_high"/>
      <Preference xmi:id="_wPA1CMIJEeWwxLvAheXsHA" Name="optType6" Value="opt_high"/>
      <Preference xmi:id="_wPA1CcIJEeWwxLvAheXsHA" Name="IncreaseDecPlacesBranchProb" Value="false"/>
      <Preference xmi:id="_wPA1CsIJEeWwxLvAheXsHA" Name="optType7" Value="opt_high"/>
      <Preference xmi:id="_wPA1C8IJEeWwxLvAheXsHA" Name="optType8" Value="opt_high"/>
      <Preference xmi:id="_wPA1DMIJEeWwxLvAidXsHA" Name="forPayoff4axisDecPlaces" Value="2"/>
      <Preference xmi:id="_wPA1DcIJEeWwxLvAidXsHA" Name="sens2WayVariable2" Value=""/>
      <Preference xmi:id="_wPA1DsIJEeWwxLvAidXsHA" Name="sens2WayVariable1" Value=""/>
      <Preference xmi:id="_wPBb4MIJEeWwxLvAidXsHA" Name="VarCategoryTitleSuffix" Value=""/>
      <Preference xmi:id="_wPBb4cIJEeWwxLvAidXsHA" Name="arrowheadsize" Value="vSmall"/>
      <Preference xmi:id="_wPBb4sIJEeWwxLvAjcXsHA" Name="invertIncrementalEff" Value="false"/>
      <Preference xmi:id="_wPBb48IJEeWwxLvAjcXsHA" Name="forPayoff9unitsType" Value="unitsType_none"/>
      <Preference xmi:id="_wPBb5MIJEeWwxLvAjcXsHA" Name="hideSuppressCloneCopies" Value="true"/>
      <Preference xmi:id="_wPBb5cIJEeWwxLvAjcXsHA" Name="forPayoff7axisDecPlaces" Value="2"/>
      <Preference xmi:id="_wPBb5sIJEeWwxLvAjcXsHA" Name="seedRandomNumberGenerator" Value="false"/>
      <Preference xmi:id="_wPBb58IJEeWwxLvAkbXsHA" Name="forPayoff16evDecTrailZeros" Value="true"/>
      <Preference xmi:id="_wPBb6MIJEeWwxLvAkbXsHA" Name="average" Value="0."/>
      <Preference xmi:id="_wPBb6cIJEeWwxLvAkbXsHA" Name="forPayoff2probDecPlaces" Value="3"/>
    </PreferenceSet>
  </tree:Tree>
  <notation:Diagram xmi:id="_wPBb6sIJEeWwxLvAkbXsHA" type="TreeDocument" element="#_wO45AMIJEeWwxLvAA_XsHA" measurementUnit="Himetric">
    <children xmi:id="_wPBb68IJEeWwxLvAkbXsHA" type="TreeDocument_Tree">
      <children xmi:id="_wPBb7MIJEeWwxLvAlaXsHA" type="DecisionNode" element="#_wO45AcIJEeWwxLvAA_XsHA">
        <children xmi:id="_wPBb7cIJEeWwxLvAlaXsHA" type="TreeNode_Label"/>
        <children xmi:id="_wPBb7sIJEeWwxLvAlaXsHA" type="TreeNode_Probability"/>
        <children xmi:id="_wPBb78IJEeWwxLvAlaXsHA" type="TreeNode_Variables"/>
        <styles xsi:type="notation:ShapeStyle" xmi:id="_wPBb8MIJEeWwxLvAlaXsHA" fontName="Segoe UI" lineColor="0"/>
      </children>
      <children xmi:id="_wPBb8cIJEeWwxLvAmZXsHA" type="MarkovNode" element="#_wO7VSsIJEeWwxLvAnYXsHA">
        <children xmi:id="_wPBb8sIJEeWwxLvAmZXsHA" type="TreeNode_Label"/>
        <children xmi:id="_wPBb88IJEeWwxLvAmZXsHA" type="TreeNode_Probability"/>
        <children xmi:id="_wPBb9MIJEeWwxLvAmZXsHA" type="TreeNode_Variables"/>
        <styles xsi:type="notation:ShapeStyle" xmi:id="_wPBb9cIJEeWwxLvAmZXsHA" fontName="Lucida Grande" lineColor="0"/>
      </children>
      <children xmi:id="_wPBb9sIJEeWwxLvAnYXsHA" type="MarkovNode" element="#_wO7VRMIJEeWwxLvAmZXsHA">
        <children xmi:id="_wPBb98IJEeWwxLvAnYXsHA" type="TreeNode_Label"/>
        <children xmi:id="_wPBb-MIJEeWwxLvAnYXsHA" type="TreeNode_Probability"/>
        <children xmi:id="_wPBb-cIJEeWwxLvAnYXsHA" type="TreeNode_Variables"/>
        <styles xsi:type="notation:ShapeStyle" xmi:id="_wPBb-sIJEeWwxLvAnYXsHA" fontName="Lucida Grande" lineColor="0"/>
      </children>
      <children xmi:id="_wPBb-8IJEeWwxLvAoXXsHA" type="ChanceNode" element="#_wO5gL8IJEeWwxLvAMzXsHA">
        <children xmi:id="_wPBb_MIJEeWwxLvAoXXsHA" type="TreeNode_Label"/>
        <children xmi:id="_wPBb_cIJEeWwxLvAoXXsHA" type="TreeNode_Probability"/>
        <children xmi:id="_wPBb_sIJEeWwxLvAoXXsHA" type="TreeNode_Variables"/>
        <styles xsi:type="notation:ShapeStyle" xmi:id="_wPBb_8IJEeWwxLvAoXXsHA" fontName="Segoe UI" lineColor="0"/>
      </children>
      <children xmi:id="_wPBcAMIJEeWwxLvApWXsHA" type="MarkovNode" element="#_wO5gOcIJEeWwxLvAOxXsHA">
        <children xmi:id="_wPBcAcIJEeWwxLvApWXsHA" type="TreeNode_Label"/>
        <children xmi:id="_wPBcAsIJEeWwxLvApWXsHA" type="TreeNode_Probability"/>
        <children xmi:id="_wPBcA8IJEeWwxLvApWXsHA" type="TreeNode_Variables"/>
        <styles xsi:type="notation:ShapeStyle" xmi:id="_wPBcBMIJEeWwxLvApWXsHA" fontName="Segoe UI" lineColor="0"/>
      </children>
      <children xmi:id="_wPBcBcIJEeWwxLvAqVXsHA" type="MarkovNode" element="#_wO5gP8IJEeWwxLvAPwXsHA">
        <children xmi:id="_wPBcBsIJEeWwxLvAqVXsHA" type="TreeNode_Label"/>
        <children xmi:id="_wPBcB8IJEeWwxLvAqVXsHA" type="TreeNode_Probability"/>
        <children xmi:id="_wPBcCMIJEeWwxLvAqVXsHA" type="TreeNode_Variables"/>
        <children xmi:id="_wPBcCcIJEeWwxLvAqVXsHA" type="TreeNode_CloneMasterIndex"/>
        <styles xsi:type="notation:ShapeStyle" xmi:id="_wPBcCsIJEeWwxLvArUXsHA" fontName="Segoe UI" lineColor="0"/>
      </children>
      <children xmi:id="_wPBcC8IJEeWwxLvArUXsHA" type="MarkovNode" element="#_wO5gMsIJEeWwxLvANyXsHA">
        <children xmi:id="_wPBcDMIJEeWwxLvArUXsHA" type="TreeNode_Label"/>
        <children xmi:id="_wPBcDcIJEeWwxLvArUXsHA" type="TreeNode_Probability"/>
        <children xmi:id="_wPBcDsIJEeWwxLvArUXsHA" type="TreeNode_Variables"/>
        <styles xsi:type="notation:ShapeStyle" xmi:id="_wPCC8MIJEeWwxLvAsTXsHA" fontName="Segoe UI" lineColor="0"/>
      </children>
      <children xmi:id="_wPCC8cIJEeWwxLvAsTXsHA" type="TerminalNode" element="#_wO6uW8IJEeWwxLvAjcXsHA">
        <children xmi:id="_wPCC8sIJEeWwxLvAsTXsHA" type="TreeNode_Label"/>
        <children xmi:id="_wPCC88IJEeWwxLvAsTXsHA" type="TreeNode_Probability"/>
        <children xmi:id="_wPCC9MIJEeWwxLvAsTXsHA" type="TreeNode_Variables"/>
        <styles xsi:type="notation:ShapeStyle" xmi:id="_wPCC9cIJEeWwxLvAtSXsHA" fontName="Segoe UI" lineColor="0"/>
      </children>
      <children xmi:id="_wPCC9sIJEeWwxLvAtSXsHA" type="TerminalNode" element="#_wO6uUMIJEeWwxLvAheXsHA">
        <children xmi:id="_wPCC98IJEeWwxLvAtSXsHA" type="TreeNode_Label"/>
        <children xmi:id="_wPCC-MIJEeWwxLvAtSXsHA" type="TreeNode_Probability"/>
        <children xmi:id="_wPCC-cIJEeWwxLvAtSXsHA" type="TreeNode_Variables"/>
        <styles xsi:type="notation:ShapeStyle" xmi:id="_wPCC-sIJEeWwxLvAuRXsHA" fontName="Segoe UI" lineColor="0"/>
      </children>
      <children xmi:id="_wPCC-8IJEeWwxLvAuRXsHA" type="ChanceNode" element="#_wO6HNcIJEeWwxLvAVqXsHA">
        <children xmi:id="_wPCC_MIJEeWwxLvAuRXsHA" type="TreeNode_Label"/>
        <children xmi:id="_wPCC_cIJEeWwxLvAuRXsHA" type="TreeNode_Probability"/>
        <children xmi:id="_wPCC_sIJEeWwxLvAuRXsHA" type="TreeNode_Variables"/>
        <styles xsi:type="notation:ShapeStyle" xmi:id="_wPCC_8IJEeWwxLvAvQXsHA" fontName="Segoe UI" lineColor="0"/>
      </children>
      <children xmi:id="_wPCDAMIJEeWwxLvAvQXsHA" type="ChanceNode" element="#_wO5gRMIJEeWwxLvAQvXsHA">
        <children xmi:id="_wPCDAcIJEeWwxLvAvQXsHA" type="TreeNode_Label"/>
        <children xmi:id="_wPCDAsIJEeWwxLvAvQXsHA" type="TreeNode_Probability"/>
        <children xmi:id="_wPCDA8IJEeWwxLvAvQXsHA" type="TreeNode_Variables"/>
        <styles xsi:type="notation:ShapeStyle" xmi:id="_wPCDBMIJEeWwxLvAwPXsHA" fontName="Segoe UI" lineColor="0"/>
      </children>
      <children xmi:id="_wPCDBcIJEeWwxLvAwPXsHA" type="ChanceNode" element="#_wO6HLMIJEeWwxLvATsXsHA">
        <children xmi:id="_wPCDBsIJEeWwxLvAwPXsHA" type="TreeNode_Label"/>
        <children xmi:id="_wPCDB8IJEeWwxLvAwPXsHA" type="TreeNode_Probability"/>
        <children xmi:id="_wPCDCMIJEeWwxLvAwPXsHA" type="TreeNode_Variables"/>
        <styles xsi:type="notation:ShapeStyle" xmi:id="_wPCDCcIJEeWwxLvAxOXsHA" fontName="Segoe UI" lineColor="0"/>
      </children>
      <children xmi:id="_wPCDCsIJEeWwxLvAxOXsHA" type="TerminalNode" element="#_wO6HKcIJEeWwxLvATsXsHA">
        <children xmi:id="_wPCDC8IJEeWwxLvAxOXsHA" type="TreeNode_Label"/>
        <children xmi:id="_wPCDDMIJEeWwxLvAxOXsHA" type="TreeNode_Probability"/>
        <children xmi:id="_wPCDDcIJEeWwxLvAxOXsHA" type="TreeNode_Variables"/>
        <styles xsi:type="notation:ShapeStyle" xmi:id="_wPCDDsIJEeWwxLvAyNXsHA" fontName="Segoe UI" lineColor="0"/>
      </children>
      <children xmi:id="_wPCDD8IJEeWwxLvAyNXsHA" type="TerminalNode" element="#_wO6HMsIJEeWwxLvAUrXsHA">
        <children xmi:id="_wPCDEMIJEeWwxLvAyNXsHA" type="TreeNode_Label"/>
        <children xmi:id="_wPCDEcIJEeWwxLvAyNXsHA" type="TreeNode_Probability"/>
        <children xmi:id="_wPCDEsIJEeWwxLvAyNXsHA" type="TreeNode_Variables"/>
        <styles xsi:type="notation:ShapeStyle" xmi:id="_wPCDE8IJEeWwxLvAzMXsHA" fontName="Segoe UI" lineColor="0"/>
      </children>
      <children xmi:id="_wPCDFMIJEeWwxLvAzMXsHA" type="TerminalNode" element="#_wO6HL8IJEeWwxLvAUrXsHA">
        <children xmi:id="_wPCDFcIJEeWwxLvAzMXsHA" type="TreeNode_Label"/>
        <children xmi:id="_wPCDFsIJEeWwxLvAzMXsHA" type="TreeNode_Probability"/>
        <children xmi:id="_wPCDF8IJEeWwxLvAzMXsHA" type="TreeNode_Variables"/>
        <styles xsi:type="notation:ShapeStyle" xmi:id="_wPCDGMIJEeWwxLvA0LXsHA" fontName="Segoe UI" lineColor="0"/>
      </children>
      <children xmi:id="_wPCDGcIJEeWwxLvA0LXsHA" type="TerminalNode" element="#_wO6uQsIJEeWwxLvAehXsHA">
        <children xmi:id="_wPCDGsIJEeWwxLvA0LXsHA" type="TreeNode_Label"/>
        <children xmi:id="_wPCDG8IJEeWwxLvA0LXsHA" type="TreeNode_Probability"/>
        <children xmi:id="_wPCDHMIJEeWwxLvA0LXsHA" type="TreeNode_Variables"/>
        <styles xsi:type="notation:ShapeStyle" xmi:id="_wPCDHcIJEeWwxLvA1KXsHA" fontName="Segoe UI" lineColor="0"/>
      </children>
      <children xmi:id="_wPCDHsIJEeWwxLvA1KXsHA" type="ChanceNode" element="#_wO6HQMIJEeWwxLvAXoXsHA">
        <children xmi:id="_wPCqAMIJEeWwxLvA1KXsHA" type="TreeNode_Label"/>
        <children xmi:id="_wPCqAcIJEeWwxLvA1KXsHA" type="TreeNode_Probability"/>
        <children xmi:id="_wPCqAsIJEeWwxLvA1KXsHA" type="TreeNode_Variables"/>
        <styles xsi:type="notation:ShapeStyle" xmi:id="_wPCqA8IJEeWwxLvA2JXsHA" fontName="Segoe UI" lineColor="0"/>
      </children>
      <children xmi:id="_wPCqBMIJEeWwxLvA2JXsHA" type="ChanceNode" element="#_wO6uNsIJEeWwxLvAcjXsHA">
        <children xmi:id="_wPCqBcIJEeWwxLvA2JXsHA" type="TreeNode_Label"/>
        <children xmi:id="_wPCqBsIJEeWwxLvA2JXsHA" type="TreeNode_Probability"/>
        <children xmi:id="_wPCqB8IJEeWwxLvA2JXsHA" type="TreeNode_Variables"/>
        <styles xsi:type="notation:ShapeStyle" xmi:id="_wPCqCMIJEeWwxLvA3IXsHA" fontName="Segoe UI" lineColor="0"/>
      </children>
      <children xmi:id="_wPCqCcIJEeWwxLvA3IXsHA" type="ChanceNode" element="#_wO6HRsIJEeWwxLvAYnXsHA">
        <children xmi:id="_wPCqCsIJEeWwxLvA3IXsHA" type="TreeNode_Label"/>
        <children xmi:id="_wPCqC8IJEeWwxLvA3IXsHA" type="TreeNode_Probability"/>
        <children xmi:id="_wPCqDMIJEeWwxLvA3IXsHA" type="TreeNode_Variables"/>
        <styles xsi:type="notation:ShapeStyle" xmi:id="_wPCqDcIJEeWwxLvA4HXsHA" fontName="Segoe UI" lineColor="0"/>
      </children>
      <children xmi:id="_wPCqDsIJEeWwxLvA4HXsHA" type="TerminalNode" element="#_wO6uPMIJEeWwxLvAdiXsHA">
        <children xmi:id="_wPCqD8IJEeWwxLvA4HXsHA" type="TreeNode_Label"/>
        <children xmi:id="_wPCqEMIJEeWwxLvA4HXsHA" type="TreeNode_Probability"/>
        <children xmi:id="_wPCqEcIJEeWwxLvA4HXsHA" type="TreeNode_Variables"/>
        <styles xsi:type="notation:ShapeStyle" xmi:id="_wPCqEsIJEeWwxLvA5GXsHA" fontName="Segoe UI" lineColor="0"/>
      </children>
      <children xmi:id="_wPCqE8IJEeWwxLvA5GXsHA" type="TerminalNode" element="#_wO6uOcIJEeWwxLvAcjXsHA">
        <children xmi:id="_wPCqFMIJEeWwxLvA5GXsHA" type="TreeNode_Label"/>
        <children xmi:id="_wPCqFcIJEeWwxLvA5GXsHA" type="TreeNode_Probability"/>
        <children xmi:id="_wPCqFsIJEeWwxLvA5GXsHA" type="TreeNode_Variables"/>
        <styles xsi:type="notation:ShapeStyle" xmi:id="_wPCqF8IJEeWwxLvA6FXsHA" fontName="Segoe UI" lineColor="0"/>
      </children>
      <children xmi:id="_wPCqGMIJEeWwxLvA6FXsHA" type="ChanceNode" element="#_wO6HTsIJEeWwxLvAalXsHA">
        <children xmi:id="_wPCqGcIJEeWwxLvA6FXsHA" type="TreeNode_Label"/>
        <children xmi:id="_wPCqGsIJEeWwxLvA6FXsHA" type="TreeNode_Probability"/>
        <children xmi:id="_wPCqG8IJEeWwxLvA6FXsHA" type="TreeNode_Variables"/>
        <styles xsi:type="notation:ShapeStyle" xmi:id="_wPCqHMIJEeWwxLvA7EXsHA" fontName="Segoe UI" lineColor="0"/>
      </children>
      <children xmi:id="_wPCqHcIJEeWwxLvA7EXsHA" type="TerminalNode" element="#_wO6HS8IJEeWwxLvAZmXsHA">
        <children xmi:id="_wPCqHsIJEeWwxLvA7EXsHA" type="TreeNode_Label"/>
        <children xmi:id="_wPCqH8IJEeWwxLvA7EXsHA" type="TreeNode_Probability"/>
        <children xmi:id="_wPCqIMIJEeWwxLvA7EXsHA" type="TreeNode_Variables"/>
        <styles xsi:type="notation:ShapeStyle" xmi:id="_wPCqIcIJEeWwxLvA8DXsHA" fontName="Segoe UI" lineColor="0"/>
      </children>
      <children xmi:id="_wPCqIsIJEeWwxLvA8DXsHA" type="TerminalNode" element="#_wO6uM8IJEeWwxLvAbkXsHA">
        <children xmi:id="_wPCqI8IJEeWwxLvA8DXsHA" type="TreeNode_Label"/>
        <children xmi:id="_wPCqJMIJEeWwxLvA8DXsHA" type="TreeNode_Probability"/>
        <children xmi:id="_wPCqJcIJEeWwxLvA8DXsHA" type="TreeNode_Variables"/>
        <styles xsi:type="notation:ShapeStyle" xmi:id="_wPCqJsIJEeWwxLvA9CXsHA" fontName="Segoe UI" lineColor="0"/>
      </children>
      <children xmi:id="_wPCqJ8IJEeWwxLvA9CXsHA" type="TerminalNode" element="#_wO6uMMIJEeWwxLvAbkXsHA">
        <children xmi:id="_wPCqKMIJEeWwxLvA9CXsHA" type="TreeNode_Label"/>
        <children xmi:id="_wPCqKcIJEeWwxLvA9CXsHA" type="TreeNode_Probability"/>
        <children xmi:id="_wPCqKsIJEeWwxLvA9CXsHA" type="TreeNode_Variables"/>
        <styles xsi:type="notation:ShapeStyle" xmi:id="_wPCqK8IJEeWwxLvA-BXsHA" fontName="Segoe UI" lineColor="0"/>
      </children>
      <children xmi:id="_wPCqLMIJEeWwxLvA-BXsHA" type="MarkovNode" element="#_wO5gKcIJEeWwxLvAL0XsHA">
        <children xmi:id="_wPCqLcIJEeWwxLvA-BXsHA" type="TreeNode_Label"/>
        <children xmi:id="_wPCqLsIJEeWwxLvA-BXsHA" type="TreeNode_Probability"/>
        <children xmi:id="_wPCqL8IJEeWwxLvA-BXsHA" type="TreeNode_Variables"/>
        <styles xsi:type="notation:ShapeStyle" xmi:id="_wPCqMMIJEeWwxLvA_AXsHA" fontName="Segoe UI" lineColor="0"/>
      </children>
      <children xmi:id="_wPCqMcIJEeWwxLvA_AXsHA" type="MarkovNode" element="#_wO7VUcIJEeWwxLvAoXXsHA">
        <children xmi:id="_wPCqMsIJEeWwxLvA_AXsHA" type="TreeNode_Label"/>
        <children xmi:id="_wPCqM8IJEeWwxLvA_AXsHA" type="TreeNode_Probability"/>
        <children xmi:id="_wPCqNMIJEeWwxLvA_AXsHA" type="TreeNode_Variables"/>
        <styles xsi:type="notation:ShapeStyle" xmi:id="_wPDREMIJEeWwxLvAA_XsHA" fontName="Segoe UI" lineColor="0"/>
      </children>
      <children xmi:id="_wPDREcIJEeWwxLvAA_XsHA" type="TerminalNode" element="#_wO6uP8IJEeWwxLvAehXsHA">
        <children xmi:id="_wPDREsIJEeWwxLvAA_XsHA" type="TreeNode_Label"/>
        <children xmi:id="_wPDRE8IJEeWwxLvAA_XsHA" type="TreeNode_Probability"/>
        <children xmi:id="_wPDRFMIJEeWwxLvAA_XsHA" type="TreeNode_Variables"/>
        <styles xsi:type="notation:ShapeStyle" xmi:id="_wPDRFcIJEeWwxLvAB-XsHA" fontName="Segoe UI" lineColor="0"/>
      </children>
      <children xmi:id="_wPDRFsIJEeWwxLvAB-XsHA" type="ChanceNode" element="#_wO6HQ8IJEeWwxLvAYnXsHA">
        <children xmi:id="_wPDRF8IJEeWwxLvAB-XsHA" type="TreeNode_Label"/>
        <children xmi:id="_wPDRGMIJEeWwxLvAB-XsHA" type="TreeNode_Probability"/>
        <children xmi:id="_wPDRGcIJEeWwxLvAB-XsHA" type="TreeNode_Variables"/>
        <styles xsi:type="notation:ShapeStyle" xmi:id="_wPDRGsIJEeWwxLvAC9XsHA" fontName="Segoe UI" lineColor="0"/>
      </children>
      <children xmi:id="_wPDRG8IJEeWwxLvAC9XsHA" type="TerminalNode" element="#_wO6uRcIJEeWwxLvAfgXsHA">
        <children xmi:id="_wPDRHMIJEeWwxLvAC9XsHA" type="TreeNode_Label"/>
        <children xmi:id="_wPDRHcIJEeWwxLvAC9XsHA" type="TreeNode_Probability"/>
        <children xmi:id="_wPDRHsIJEeWwxLvAC9XsHA" type="TreeNode_Variables"/>
        <styles xsi:type="notation:ShapeStyle" xmi:id="_wPDRH8IJEeWwxLvAD8XsHA" fontName="Segoe UI" lineColor="0"/>
      </children>
      <styles xsi:type="notation:ShapeStyle" xmi:id="_wPDRIMIJEeWwxLvAD8XsHA" fontName="Segoe UI" lineColor="0"/>
      <layoutConstraint xsi:type="notation:Bounds" xmi:id="_wPDRIcIJEeWwxLvAD8XsHA"/>
    </children>
    <children xmi:id="_wPDRIsIJEeWwxLvAD8XsHA" type="TreeExpectedValues">
      <children xsi:type="notation:Shape" xmi:id="_wPDRI8IJEeWwxLvAD8XsHA" type="ExpectedValue" element="#_wPBb7MIJEeWwxLvAlaXsHA" fontName="Segoe UI" description="Text" lineColor="0">
        <children xsi:type="notation:BasicDecorationNode" xmi:id="_wPDRJMIJEeWwxLvAE7XsHA" type="DiagramName"/>
        <children xsi:type="notation:BasicDecorationNode" xmi:id="_wPDRJcIJEeWwxLvAE7XsHA" type="Description"/>
        <layoutConstraint xsi:type="notation:Bounds" xmi:id="_wPDRJsIJEeWwxLvAE7XsHA" x="132" y="-186"/>
      </children>
      <children xsi:type="notation:Shape" xmi:id="_wPDRJ8IJEeWwxLvAE7XsHA" type="ExpectedValue" element="#_wPBb8cIJEeWwxLvAmZXsHA" fontName="Lucida Grande" description="Text" lineColor="0">
        <children xsi:type="notation:BasicDecorationNode" xmi:id="_wPDRKMIJEeWwxLvAE7XsHA" type="DiagramName"/>
        <children xsi:type="notation:BasicDecorationNode" xmi:id="_wPDRKcIJEeWwxLvAF6XsHA" type="Description"/>
        <layoutConstraint xsi:type="notation:Bounds" xmi:id="_wPDRKsIJEeWwxLvAF6XsHA" x="176" y="-247"/>
      </children>
      <children xsi:type="notation:Shape" xmi:id="_wPDRK8IJEeWwxLvAF6XsHA" type="ExpectedValue" element="#_wPBb9sIJEeWwxLvAnYXsHA" fontName="Lucida Grande" description="Text" lineColor="0">
        <children xsi:type="notation:BasicDecorationNode" xmi:id="_wPDRLMIJEeWwxLvAF6XsHA" type="DiagramName"/>
        <children xsi:type="notation:BasicDecorationNode" xmi:id="_wPDRLcIJEeWwxLvAF6XsHA" type="Description"/>
        <layoutConstraint xsi:type="notation:Bounds" xmi:id="_wPDRLsIJEeWwxLvAG5XsHA" x="176" y="-247"/>
      </children>
      <children xsi:type="notation:Shape" xmi:id="_wPDRL8IJEeWwxLvAG5XsHA" type="ExpectedValue" element="#_wPBb-8IJEeWwxLvAoXXsHA" fontName="Segoe UI" description="Text" lineColor="0">
        <children xsi:type="notation:BasicDecorationNode" xmi:id="_wPDRMMIJEeWwxLvAG5XsHA" type="DiagramName"/>
        <children xsi:type="notation:BasicDecorationNode" xmi:id="_wPDRMcIJEeWwxLvAG5XsHA" type="Description"/>
        <layoutConstraint xsi:type="notation:Bounds" xmi:id="_wPDRMsIJEeWwxLvAG5XsHA" x="132" y="-186"/>
      </children>
      <children xsi:type="notation:Shape" xmi:id="_wPDRM8IJEeWwxLvAH4XsHA" type="ExpectedValue" element="#_wPBcAMIJEeWwxLvApWXsHA" fontName="Segoe UI" description="Text" lineColor="0">
        <children xsi:type="notation:BasicDecorationNode" xmi:id="_wPDRNMIJEeWwxLvAH4XsHA" type="DiagramName"/>
        <children xsi:type="notation:BasicDecorationNode" xmi:id="_wPDRNcIJEeWwxLvAH4XsHA" type="Description"/>
        <layoutConstraint xsi:type="notation:Bounds" xmi:id="_wPDRNsIJEeWwxLvAH4XsHA" x="132" y="-186"/>
      </children>
      <children xsi:type="notation:Shape" xmi:id="_wPDRN8IJEeWwxLvAH4XsHA" type="ExpectedValue" element="#_wPBcBcIJEeWwxLvAqVXsHA" fontName="Segoe UI" description="Text" lineColor="0">
        <children xsi:type="notation:BasicDecorationNode" xmi:id="_wPDROMIJEeWwxLvAI3XsHA" type="DiagramName"/>
        <children xsi:type="notation:BasicDecorationNode" xmi:id="_wPDROcIJEeWwxLvAI3XsHA" type="Description"/>
        <layoutConstraint xsi:type="notation:Bounds" xmi:id="_wPDROsIJEeWwxLvAI3XsHA" x="132" y="-186"/>
      </children>
      <children xsi:type="notation:Shape" xmi:id="_wPDRO8IJEeWwxLvAI3XsHA" type="ExpectedValue" element="#_wPBcC8IJEeWwxLvArUXsHA" fontName="Segoe UI" description="Text" lineColor="0">
        <children xsi:type="notation:BasicDecorationNode" xmi:id="_wPDRPMIJEeWwxLvAI3XsHA" type="DiagramName"/>
        <children xsi:type="notation:BasicDecorationNode" xmi:id="_wPDRPcIJEeWwxLvAJ2XsHA" type="Description"/>
        <layoutConstraint xsi:type="notation:Bounds" xmi:id="_wPDRPsIJEeWwxLvAJ2XsHA" x="132" y="-186"/>
      </children>
      <children xsi:type="notation:Shape" xmi:id="_wPDRP8IJEeWwxLvAJ2XsHA" type="ExpectedValue" element="#_wPCC8cIJEeWwxLvAsTXsHA" fontName="Segoe UI" description="Text" lineColor="0">
        <children xsi:type="notation:BasicDecorationNode" xmi:id="_wPDRQMIJEeWwxLvAJ2XsHA" type="DiagramName"/>
        <children xsi:type="notation:BasicDecorationNode" xmi:id="_wPDRQcIJEeWwxLvAJ2XsHA" type="Description"/>
        <layoutConstraint xsi:type="notation:Bounds" xmi:id="_wPDRQsIJEeWwxLvAK1XsHA" x="132" y="-186"/>
      </children>
      <children xsi:type="notation:Shape" xmi:id="_wPD4IMIJEeWwxLvAK1XsHA" type="ExpectedValue" element="#_wPCC9sIJEeWwxLvAtSXsHA" fontName="Segoe UI" description="Text" lineColor="0">
        <children xsi:type="notation:BasicDecorationNode" xmi:id="_wPD4IcIJEeWwxLvAK1XsHA" type="DiagramName"/>
        <children xsi:type="notation:BasicDecorationNode" xmi:id="_wPD4IsIJEeWwxLvAK1XsHA" type="Description"/>
        <layoutConstraint xsi:type="notation:Bounds" xmi:id="_wPD4I8IJEeWwxLvAK1XsHA" x="132" y="-186"/>
      </children>
      <children xsi:type="notation:Shape" xmi:id="_wPD4JMIJEeWwxLvAL0XsHA" type="ExpectedValue" element="#_wPCC-8IJEeWwxLvAuRXsHA" fontName="Segoe UI" description="Text" lineColor="0">
        <children xsi:type="notation:BasicDecorationNode" xmi:id="_wPD4JcIJEeWwxLvAL0XsHA" type="DiagramName"/>
        <children xsi:type="notation:BasicDecorationNode" xmi:id="_wPD4JsIJEeWwxLvAL0XsHA" type="Description"/>
        <layoutConstraint xsi:type="notation:Bounds" xmi:id="_wPD4J8IJEeWwxLvAL0XsHA" x="132" y="-185"/>
      </children>
      <children xsi:type="notation:Shape" xmi:id="_wPD4KMIJEeWwxLvAL0XsHA" type="ExpectedValue" element="#_wPCDAMIJEeWwxLvAvQXsHA" fontName="Segoe UI" description="Text" lineColor="0">
        <children xsi:type="notation:BasicDecorationNode" xmi:id="_wPD4KcIJEeWwxLvAMzXsHA" type="DiagramName"/>
        <children xsi:type="notation:BasicDecorationNode" xmi:id="_wPD4KsIJEeWwxLvAMzXsHA" type="Description"/>
        <layoutConstraint xsi:type="notation:Bounds" xmi:id="_wPD4K8IJEeWwxLvAMzXsHA" x="132" y="-185"/>
      </children>
      <children xsi:type="notation:Shape" xmi:id="_wPD4LMIJEeWwxLvAMzXsHA" type="ExpectedValue" element="#_wPCDBcIJEeWwxLvAwPXsHA" fontName="Segoe UI" description="Text" lineColor="0">
        <children xsi:type="notation:BasicDecorationNode" xmi:id="_wPD4LcIJEeWwxLvAMzXsHA" type="DiagramName"/>
        <children xsi:type="notation:BasicDecorationNode" xmi:id="_wPD4LsIJEeWwxLvANyXsHA" type="Description"/>
        <layoutConstraint xsi:type="notation:Bounds" xmi:id="_wPD4L8IJEeWwxLvANyXsHA" x="132" y="-185"/>
      </children>
      <children xsi:type="notation:Shape" xmi:id="_wPD4MMIJEeWwxLvANyXsHA" type="ExpectedValue" element="#_wPCDCsIJEeWwxLvAxOXsHA" fontName="Segoe UI" description="Text" lineColor="0">
        <children xsi:type="notation:BasicDecorationNode" xmi:id="_wPD4McIJEeWwxLvANyXsHA" type="DiagramName"/>
        <children xsi:type="notation:BasicDecorationNode" xmi:id="_wPD4MsIJEeWwxLvANyXsHA" type="Description"/>
        <layoutConstraint xsi:type="notation:Bounds" xmi:id="_wPD4M8IJEeWwxLvAOxXsHA" x="132" y="-185"/>
      </children>
      <children xsi:type="notation:Shape" xmi:id="_wPD4NMIJEeWwxLvAOxXsHA" type="ExpectedValue" element="#_wPCDD8IJEeWwxLvAyNXsHA" fontName="Segoe UI" description="Text" lineColor="0">
        <children xsi:type="notation:BasicDecorationNode" xmi:id="_wPD4NcIJEeWwxLvAOxXsHA" type="DiagramName"/>
        <children xsi:type="notation:BasicDecorationNode" xmi:id="_wPD4NsIJEeWwxLvAOxXsHA" type="Description"/>
        <layoutConstraint xsi:type="notation:Bounds" xmi:id="_wPD4N8IJEeWwxLvAOxXsHA" x="132" y="-185"/>
      </children>
      <children xsi:type="notation:Shape" xmi:id="_wPD4OMIJEeWwxLvAPwXsHA" type="ExpectedValue" element="#_wPCDFMIJEeWwxLvAzMXsHA" fontName="Segoe UI" description="Text" lineColor="0">
        <children xsi:type="notation:BasicDecorationNode" xmi:id="_wPD4OcIJEeWwxLvAPwXsHA" type="DiagramName"/>
        <children xsi:type="notation:BasicDecorationNode" xmi:id="_wPD4OsIJEeWwxLvAPwXsHA" type="Description"/>
        <layoutConstraint xsi:type="notation:Bounds" xmi:id="_wPD4O8IJEeWwxLvAPwXsHA" x="132" y="-185"/>
      </children>
      <children xsi:type="notation:Shape" xmi:id="_wPD4PMIJEeWwxLvAPwXsHA" type="ExpectedValue" element="#_wPCDGcIJEeWwxLvA0LXsHA" fontName="Segoe UI" description="Text" lineColor="0">
        <children xsi:type="notation:BasicDecorationNode" xmi:id="_wPD4PcIJEeWwxLvAQvXsHA" type="DiagramName"/>
        <children xsi:type="notation:BasicDecorationNode" xmi:id="_wPD4PsIJEeWwxLvAQvXsHA" type="Description"/>
        <layoutConstraint xsi:type="notation:Bounds" xmi:id="_wPD4P8IJEeWwxLvAQvXsHA" x="132" y="-185"/>
      </children>
      <children xsi:type="notation:Shape" xmi:id="_wPD4QMIJEeWwxLvAQvXsHA" type="ExpectedValue" element="#_wPCDHsIJEeWwxLvA1KXsHA" fontName="Segoe UI" description="Text" lineColor="0">
        <children xsi:type="notation:BasicDecorationNode" xmi:id="_wPD4QcIJEeWwxLvAQvXsHA" type="DiagramName"/>
        <children xsi:type="notation:BasicDecorationNode" xmi:id="_wPD4QsIJEeWwxLvARuXsHA" type="Description"/>
        <layoutConstraint xsi:type="notation:Bounds" xmi:id="_wPD4Q8IJEeWwxLvARuXsHA" x="132" y="-185"/>
      </children>
      <children xsi:type="notation:Shape" xmi:id="_wPD4RMIJEeWwxLvARuXsHA" type="ExpectedValue" element="#_wPCqIsIJEeWwxLvA8DXsHA" fontName="Segoe UI" description="Text" lineColor="0">
        <children xsi:type="notation:BasicDecorationNode" xmi:id="_wPD4RcIJEeWwxLvARuXsHA" type="DiagramName"/>
        <children xsi:type="notation:BasicDecorationNode" xmi:id="_wPD4RsIJEeWwxLvARuXsHA" type="Description"/>
        <layoutConstraint xsi:type="notation:Bounds" xmi:id="_wPD4R8IJEeWwxLvAStXsHA" x="132" y="-185"/>
      </children>
      <children xsi:type="notation:Shape" xmi:id="_wPEfMMIJEeWwxLvAStXsHA" type="ExpectedValue" element="#_wPCqE8IJEeWwxLvA5GXsHA" fontName="Segoe UI" description="Text" lineColor="0">
        <children xsi:type="notation:BasicDecorationNode" xmi:id="_wPEfMcIJEeWwxLvAStXsHA" type="DiagramName"/>
        <children xsi:type="notation:BasicDecorationNode" xmi:id="_wPEfMsIJEeWwxLvAStXsHA" type="Description"/>
        <layoutConstraint xsi:type="notation:Bounds" xmi:id="_wPEfM8IJEeWwxLvAStXsHA" x="132" y="-185"/>
      </children>
      <children xsi:type="notation:Shape" xmi:id="_wPEfNMIJEeWwxLvATsXsHA" type="ExpectedValue" element="#_wPCqDsIJEeWwxLvA4HXsHA" fontName="Segoe UI" description="Text" lineColor="0">
        <children xsi:type="notation:BasicDecorationNode" xmi:id="_wPEfNcIJEeWwxLvATsXsHA" type="DiagramName"/>
        <children xsi:type="notation:BasicDecorationNode" xmi:id="_wPEfNsIJEeWwxLvATsXsHA" type="Description"/>
        <layoutConstraint xsi:type="notation:Bounds" xmi:id="_wPEfN8IJEeWwxLvATsXsHA" x="132" y="-185"/>
      </children>
      <children xsi:type="notation:Shape" xmi:id="_wPEfOMIJEeWwxLvATsXsHA" type="ExpectedValue" element="#_wPCqHcIJEeWwxLvA7EXsHA" fontName="Segoe UI" description="Text" lineColor="0">
        <children xsi:type="notation:BasicDecorationNode" xmi:id="_wPEfOcIJEeWwxLvAUrXsHA" type="DiagramName"/>
        <children xsi:type="notation:BasicDecorationNode" xmi:id="_wPEfOsIJEeWwxLvAUrXsHA" type="Description"/>
        <layoutConstraint xsi:type="notation:Bounds" xmi:id="_wPEfO8IJEeWwxLvAUrXsHA" x="132" y="-185"/>
      </children>
      <children xsi:type="notation:Shape" xmi:id="_wPEfPMIJEeWwxLvAUrXsHA" type="ExpectedValue" element="#_wPCqCcIJEeWwxLvA3IXsHA" fontName="Segoe UI" description="Text" lineColor="0">
        <children xsi:type="notation:BasicDecorationNode" xmi:id="_wPEfPcIJEeWwxLvAUrXsHA" type="DiagramName"/>
        <children xsi:type="notation:BasicDecorationNode" xmi:id="_wPEfPsIJEeWwxLvAVqXsHA" type="Description"/>
        <layoutConstraint xsi:type="notation:Bounds" xmi:id="_wPEfP8IJEeWwxLvAVqXsHA" x="132" y="-185"/>
      </children>
      <children xsi:type="notation:Shape" xmi:id="_wPEfQMIJEeWwxLvAVqXsHA" type="ExpectedValue" element="#_wPCqBMIJEeWwxLvA2JXsHA" fontName="Segoe UI" description="Text" lineColor="0">
        <children xsi:type="notation:BasicDecorationNode" xmi:id="_wPEfQcIJEeWwxLvAVqXsHA" type="DiagramName"/>
        <children xsi:type="notation:BasicDecorationNode" xmi:id="_wPEfQsIJEeWwxLvAVqXsHA" type="Description"/>
        <layoutConstraint xsi:type="notation:Bounds" xmi:id="_wPEfQ8IJEeWwxLvAWpXsHA" x="132" y="-185"/>
      </children>
      <children xsi:type="notation:Shape" xmi:id="_wPEfRMIJEeWwxLvAWpXsHA" type="ExpectedValue" element="#_wPCqJ8IJEeWwxLvA9CXsHA" fontName="Segoe UI" description="Text" lineColor="0">
        <children xsi:type="notation:BasicDecorationNode" xmi:id="_wPEfRcIJEeWwxLvAWpXsHA" type="DiagramName"/>
        <children xsi:type="notation:BasicDecorationNode" xmi:id="_wPEfRsIJEeWwxLvAWpXsHA" type="Description"/>
        <layoutConstraint xsi:type="notation:Bounds" xmi:id="_wPEfR8IJEeWwxLvAWpXsHA" x="132" y="-185"/>
      </children>
      <children xsi:type="notation:Shape" xmi:id="_wPEfSMIJEeWwxLvAXoXsHA" type="ExpectedValue" element="#_wPCqGMIJEeWwxLvA6FXsHA" fontName="Segoe UI" description="Text" lineColor="0">
        <children xsi:type="notation:BasicDecorationNode" xmi:id="_wPEfScIJEeWwxLvAXoXsHA" type="DiagramName"/>
        <children xsi:type="notation:BasicDecorationNode" xmi:id="_wPEfSsIJEeWwxLvAXoXsHA" type="Description"/>
        <layoutConstraint xsi:type="notation:Bounds" xmi:id="_wPEfS8IJEeWwxLvAXoXsHA" x="132" y="-185"/>
      </children>
      <children xsi:type="notation:Shape" xmi:id="_wPEfTMIJEeWwxLvAXoXsHA" type="ExpectedValue" element="#_wPCqLMIJEeWwxLvA-BXsHA" fontName="Segoe UI" description="Text" lineColor="0">
        <children xsi:type="notation:BasicDecorationNode" xmi:id="_wPEfTcIJEeWwxLvAYnXsHA" type="DiagramName"/>
        <children xsi:type="notation:BasicDecorationNode" xmi:id="_wPEfTsIJEeWwxLvAYnXsHA" type="Description"/>
        <layoutConstraint xsi:type="notation:Bounds" xmi:id="_wPEfT8IJEeWwxLvAYnXsHA" x="132" y="-185"/>
      </children>
      <children xsi:type="notation:Shape" xmi:id="_wPEfUMIJEeWwxLvAYnXsHA" type="ExpectedValue" element="#_wPCqMcIJEeWwxLvA_AXsHA" fontName="Segoe UI" description="Text" lineColor="0">
        <children xsi:type="notation:BasicDecorationNode" xmi:id="_wPEfUcIJEeWwxLvAYnXsHA" type="DiagramName"/>
        <children xsi:type="notation:BasicDecorationNode" xmi:id="_wPEfUsIJEeWwxLvAZmXsHA" type="Description"/>
        <layoutConstraint xsi:type="notation:Bounds" xmi:id="_wPEfU8IJEeWwxLvAZmXsHA" x="132" y="-186"/>
      </children>
      <children xsi:type="notation:Shape" xmi:id="_wPEfVMIJEeWwxLvAZmXsHA" type="ExpectedValue" element="#_wPDREcIJEeWwxLvAA_XsHA" fontName="Segoe UI" description="Text" lineColor="0">
        <children xsi:type="notation:BasicDecorationNode" xmi:id="_wPEfVcIJEeWwxLvAZmXsHA" type="DiagramName"/>
        <children xsi:type="notation:BasicDecorationNode" xmi:id="_wPEfVsIJEeWwxLvAZmXsHA" type="Description"/>
        <layoutConstraint xsi:type="notation:Bounds" xmi:id="_wPEfV8IJEeWwxLvAalXsHA" x="132" y="-185"/>
      </children>
      <children xsi:type="notation:Shape" xmi:id="_wPEfWMIJEeWwxLvAalXsHA" type="ExpectedValue" element="#_wPDRFsIJEeWwxLvAB-XsHA" fontName="Segoe UI" description="Text" lineColor="0">
        <children xsi:type="notation:BasicDecorationNode" xmi:id="_wPEfWcIJEeWwxLvAalXsHA" type="DiagramName"/>
        <children xsi:type="notation:BasicDecorationNode" xmi:id="_wPEfWsIJEeWwxLvAalXsHA" type="Description"/>
        <layoutConstraint xsi:type="notation:Bounds" xmi:id="_wPEfW8IJEeWwxLvAalXsHA" x="132" y="-185"/>
      </children>
      <children xsi:type="notation:Shape" xmi:id="_wPEfXMIJEeWwxLvAbkXsHA" type="ExpectedValue" element="#_wPDRG8IJEeWwxLvAC9XsHA" fontName="Segoe UI" description="Text" lineColor="0">
        <children xsi:type="notation:BasicDecorationNode" xmi:id="_wPEfXcIJEeWwxLvAbkXsHA" type="DiagramName"/>
        <children xsi:type="notation:BasicDecorationNode" xmi:id="_wPEfXsIJEeWwxLvAbkXsHA" type="Description"/>
        <layoutConstraint xsi:type="notation:Bounds" xmi:id="_wPEfX8IJEeWwxLvAbkXsHA" x="132" y="-186"/>
      </children>
      <element xsi:nil="true"/>
    </children>
    <children xmi:id="_wPEfYMIJEeWwxLvAbkXsHA" type="TreeTables">
      <element xsi:nil="true"/>
    </children>
    <children xmi:id="_wPFGQMIJEeWwxLvAcjXsHA" type="TreeDocument_Notes">
      <element xsi:nil="true"/>
    </children>
    <styles xsi:type="notation:DiagramStyle" xmi:id="_wPFGQcIJEeWwxLvAcjXsHA">
      <verticalGuides xmi:id="_wPFGQsIJEeWwxLvAcjXsHA" position="164">
        <nodeMap xmi:id="_wPFGQ8IJEeWwxLvAcjXsHA" value="Right" key="#_wPBb7MIJEeWwxLvAlaXsHA"/>
      </verticalGuides>
      <verticalGuides xmi:id="_wPFGRMIJEeWwxLvAcjXsHA" position="328">
        <nodeMap xmi:id="_wPFGRcIJEeWwxLvAdiXsHA" value="Right" key="#_wPBb8cIJEeWwxLvAmZXsHA"/>
        <nodeMap xmi:id="_wPFGRsIJEeWwxLvAdiXsHA" value="Right" key="#_wPBb9sIJEeWwxLvAnYXsHA"/>
        <nodeMap xmi:id="_wPFGR8IJEeWwxLvAdiXsHA" value="Right" key="#_wPBb-8IJEeWwxLvAoXXsHA"/>
        <nodeMap xmi:id="_wPFGSMIJEeWwxLvAdiXsHA" value="Right" key="#_wPCqLMIJEeWwxLvA-BXsHA"/>
        <nodeMap xmi:id="_wPFGScIJEeWwxLvAdiXsHA" value="Right" key="#_wPCqMcIJEeWwxLvA_AXsHA"/>
      </verticalGuides>
      <verticalGuides xmi:id="_wPFGSsIJEeWwxLvAehXsHA" position="492">
        <nodeMap xmi:id="_wPFGS8IJEeWwxLvAehXsHA" value="Right" key="#_wPBcAMIJEeWwxLvApWXsHA"/>
        <nodeMap xmi:id="_wPFGTMIJEeWwxLvAehXsHA" value="Right" key="#_wPBcBcIJEeWwxLvAqVXsHA"/>
        <nodeMap xmi:id="_wPFGTcIJEeWwxLvAehXsHA" value="Right" key="#_wPDRG8IJEeWwxLvAC9XsHA"/>
      </verticalGuides>
      <verticalGuides xmi:id="_wPFGTsIJEeWwxLvAehXsHA" position="656">
        <nodeMap xmi:id="_wPFGT8IJEeWwxLvAfgXsHA" value="Right" key="#_wPBcC8IJEeWwxLvArUXsHA"/>
        <nodeMap xmi:id="_wPFGUMIJEeWwxLvAfgXsHA" value="Right" key="#_wPCDAMIJEeWwxLvAvQXsHA"/>
        <nodeMap xmi:id="_wPFGUcIJEeWwxLvAfgXsHA" value="Right" key="#_wPCC-8IJEeWwxLvAuRXsHA"/>
        <nodeMap xmi:id="_wPFGUsIJEeWwxLvAfgXsHA" value="Right" key="#_wPCC9sIJEeWwxLvAtSXsHA"/>
        <nodeMap xmi:id="_wPFGU8IJEeWwxLvAfgXsHA" value="Right" key="#_wPCC8cIJEeWwxLvAsTXsHA"/>
        <nodeMap xmi:id="_wPFGVMIJEeWwxLvAgfXsHA" value="Right" key="#_wPCDGcIJEeWwxLvA0LXsHA"/>
        <nodeMap xmi:id="_wPFGVcIJEeWwxLvAgfXsHA" value="Right" key="#_wPCDHsIJEeWwxLvA1KXsHA"/>
      </verticalGuides>
      <verticalGuides xmi:id="_wPFGVsIJEeWwxLvAgfXsHA" position="820">
        <nodeMap xmi:id="_wPFGV8IJEeWwxLvAgfXsHA" value="Right" key="#_wPCDCsIJEeWwxLvAxOXsHA"/>
        <nodeMap xmi:id="_wPFGWMIJEeWwxLvAgfXsHA" value="Right" key="#_wPCDBcIJEeWwxLvAwPXsHA"/>
        <nodeMap xmi:id="_wPFGWcIJEeWwxLvAheXsHA" value="Right" key="#_wPDREcIJEeWwxLvAA_XsHA"/>
        <nodeMap xmi:id="_wPFGWsIJEeWwxLvAheXsHA" value="Right" key="#_wPDRFsIJEeWwxLvAB-XsHA"/>
      </verticalGuides>
      <verticalGuides xmi:id="_wPFGW8IJEeWwxLvAheXsHA" position="984">
        <nodeMap xmi:id="_wPFGXMIJEeWwxLvAheXsHA" value="Right" key="#_wPCDFMIJEeWwxLvAzMXsHA"/>
        <nodeMap xmi:id="_wPFGXcIJEeWwxLvAheXsHA" value="Right" key="#_wPCDD8IJEeWwxLvAyNXsHA"/>
      </verticalGuides>
      <verticalGuides xmi:id="_wPFGXsIJEeWwxLvAidXsHA" position="1148">
        <nodeMap xmi:id="_wPFGX8IJEeWwxLvAidXsHA" value="Right" key="#_wPCqCcIJEeWwxLvA3IXsHA"/>
        <nodeMap xmi:id="_wPFGYMIJEeWwxLvAidXsHA" value="Right" key="#_wPCqBMIJEeWwxLvA2JXsHA"/>
      </verticalGuides>
      <verticalGuides xmi:id="_wPFtUMIJEeWwxLvAidXsHA" position="1312">
        <nodeMap xmi:id="_wPFtUcIJEeWwxLvAidXsHA" value="Right" key="#_wPCqHcIJEeWwxLvA7EXsHA"/>
        <nodeMap xmi:id="_wPFtUsIJEeWwxLvAjcXsHA" value="Right" key="#_wPCqGMIJEeWwxLvA6FXsHA"/>
        <nodeMap xmi:id="_wPFtU8IJEeWwxLvAjcXsHA" value="Right" key="#_wPCqE8IJEeWwxLvA5GXsHA"/>
        <nodeMap xmi:id="_wPFtVMIJEeWwxLvAjcXsHA" value="Right" key="#_wPCqDsIJEeWwxLvA4HXsHA"/>
      </verticalGuides>
      <verticalGuides xmi:id="_wPFtVcIJEeWwxLvAjcXsHA" position="1476">
        <nodeMap xmi:id="_wPFtVsIJEeWwxLvAjcXsHA" value="Right" key="#_wPCqJ8IJEeWwxLvA9CXsHA"/>
        <nodeMap xmi:id="_wPFtV8IJEeWwxLvAkbXsHA" value="Right" key="#_wPCqIsIJEeWwxLvA8DXsHA"/>
      </verticalGuides>
    </styles>
  </notation:Diagram>
</xmi:XMI>
